# Supplementary material for: Complete genome sequence of shrimp hemocyte iridescent virus (SHIV) isolated from white leg shrimp, Litopenaeus vannamei
Source: Arch Virol. 2017 Nov 27;163(3):781–5. doi: 10.1007/s00705-017-3642-4 (PMC5814465; doi:10.1007/s00705-017-3642-4)
Supplement: Supplementary file 1 — Supplementary material 1 (TXT 161 kb) [file 705_2017_3642_MOESM1_ESM.txt]

>Shrimp Hemocyte Iridescent Virus
ATGAAATTTGCAACTATATTATTTACACTTTTTACTATGGGTTCGGTGAATGGAGGAATTTTCTGTTCAGACGATCAATATTGTTTTAAAACCGATTGTGTCACACAGCAGTTGGCAACAGTAAGACTTGGAATTGATCAATTGCAAGATTTAGCAAGAAACGCGATTCATTATTCAGGAGAATATTTCAAAGTAATGGAGAAAAACATGTCTGTTCCTGTAAATAACTATAACACATCGATATTCTCCCTATACGATTCTCAATGTTATGAAAATAACAAAATACCCGGAATTTATCAAATAAATTACGGGCTGATGGTTGGTGTTAGAAATGGAAATCTTGTTACAGGTCATATTCTTGGTAATTTTTACGGACAACTTCTAAAACGATTAGATCTTTTACTTGAATCATTTAAAAGTAAATGCGTGCCAAAACCCGAGGATTTAACAGCTGATTATCCAAAATGGCTACCCGCTTTTGCTTTCGAACTTCCCAGAGAAACCCTAATTCAAGATTTTATTTTCCCCACACCACCCCAACTACAATAAATTTCATAAAATTTCATTACTAGTTCAGTAATGAAATTAAAAAGTCGGAGTGAATTTCCACCCAAGCTTTTCAAATAACTGTTTACATATCTTGTCGTGAAATATTTTCCTATCTATCGTTTTCAGGAATGTGAAATTTTCTGTATTACACGGATGTCCATGTCTTCTCAAAAGCTGAAATAGGATATATTGTATATTCATGAAATTTTTACGTGGGAGTTCGTCGGGTTTCCCTTTTCCATGAGTTTTTTCATACAACGAAATCAATTCCTTGAAATCTTCTATCAATTGAGTTTCCAGATGACCAATGTCGTCAACGTGTTTGTTTGTCAATGTTGTGTAAATTAAATTTACATTTTCATATTGTTTGGTATATTTCAGTTCTTTTAAAAATGTATTGATGTGATTTCTCGTAATTTTGGAATATTTCACATGAGTATTTTCATCATCAATTAGCAAACGATATGCTCTGAATTTATTTTCCAAATCGGTATAAACTTTTTCAGGAACCTTACAATTTTGTTTTCCCTGATATTGTTTGAGGCAATCTTGAAAATGTAATGTTCTTTTGTAAACAAATTTATTTACAAAGTTTACGCGTGAGAAATCTTTGTGGGTTACACCCGTTTCAATCAAATGGTGTTGGGTTGAACATTTTAAACACGTTTTGATATTATTTTCATCCGTTTCAAATTTATCATCATCTGTATTTCCACAAGTAGAGCAATAAAAATCCACATCTAAATTTTCAGGATTTTGTGGAATTTCTATATCAGTCCAATTGTTTTCATTTTTAAATTTTCTCACAATTTCTAGAAAATTTATCACGAGTTGTCGTTTACGATTCAAAATTGGTAAATTTTTCTTAAAATCATGAGATATTGGATTCTTTAAAATTTTATAATATTCTTCTAGAATTTCATACGTACATGAAATGAAAACTGGTTTCAGATAAAGATTTTCTTCTTTCAGTCTCAAAATTGTTCTTTCAATTTCATCAAACACACACTCGTCCAATGAATTTCCATACACTTTCAAAAGATTTGAGAGTGTTTCAATTTCCAATTTCTTTTCTTTTTCTTCCGTTGAAATTTTTTCTAGGATTCTTGAATTTAATAAAAAAATATGTATTTCGTTTTTCATTTTCACATAAACATAAAATTACTTTTATATTAAATTTCACCGATAAAATATATTAACAAAAACTTTCAATATGATCGAAAGAATATTCTACTCCGTTTTGAATTGGAATCACAATCGTGTTTACATCCATCTCACGTATCTGTTCAGTGTTGGGTTTGTGTATTGAAACGAGATTTTTGAATTTCTCATCAACATATTCAGGAGTGTTTGTTTGAATTGCCAAATCGTGTAATTTTATACTCTGATCCATTAAAGATTTTATAGTTTGTTCATTTAATTTTTCATTGGGTTTCAAATTTATATACGCCACCGTTCTATTTTTGGGATTTTTCTGTTTCATTCCATAATTTTCAATTAAACCACCGGGGTTTGAAAAATATAATCTGAATGATCTATCAATGTCGAAAAAAATTACAATGATAGTCAAAACAGAAATTACAATTGAAATTGTAAATAACCAATTCATGTCTTCTTTTTATTTACGTATGCAATTAATTGTAAAACTGTATCGCACACGTCATCCTTTTTCTTCAACCCATTGATTTGTGATAAAAGTTCCTCACCGATTGGAATTTCCGTCGTAACTTTTTGTATAGACCAAACCTTTCGTTGTTTATTGTCAAGCTTGTTCTTTCCCAAAAAATATTGAGTTTTGAAATGAGACGGAATAAATTTTATCACGACATCTTTTTGGTGATAAAATTTCAAATGGAAAAAAGACCAGACATGTTGTGATACGCGCTGGGCTCGAGTGTTGCATTTCATCTGTTGTTCAATGATGATGGATTTACACTCATCTAACATTTTATCATCCATTAAAATTTCTGTTAAAATTTGACACGATTCAACAACCGTTTGCGTCTTTTTCTTCATGACATCGTGATAACATATTTTGTATATTTTTTCATTTTCATCACCGATACAATATGCGAAATTCTTTTCACCGATATCAAAACTGGCAATCATTTATTATACATCTAAAACGTTCATAAATTAGAAAGTCATCATGTCTCCACCACTACCCTTGTTCATTTGCCAAAAAATGACACCAACACCAGTTGCGATACCGACAGCCTGACCAATTTGACCAGCCATTGGTTGAGTGGCGCTAATTTTTTCACCAATGTAAGATCCAATCATTGCCAAAACGATGACGATCACGGCGTACATTACGAAATTTAAAATCATAGTAGTATATTCCATTGTTAATTTTTTTTAGACTAGATAATTTTTCAAAAAAATATTTTTTAAAATACATTTCGTTTGTACGCATATTCTATCAAATGTTTATTCAATTCGGGAACCGGAGGATTGCCTTTTCTCAAACCCATCAATGCGGATTCGGCAATCAATCGTAAAATTTTATTACTCACCTTTTCCAAATTTTTCACAACTTTGAATCCGGAAATGCACGCTTCATTTACGTAAAACCATTGATGTTTTGGAGTTTCGATGAAAACTAGTGGTAAATTCAATTCGCTTTCATCGAGACTGTTAAAATCCAATTTCTCTTCAATTGGAATACTCTCTTCCAGAGCACGTTCCAATCTCCGCCTTTCAATTTCAGATATCCTGAGTTGTTCTTCTTCCTGATATTCCAATTCATCATCTTCATCCACATCTGTATCGGGTCCTGAATCGGAATCTGTATCCGAATCTCTATACGATGCAGCATCATCAGTTTCATCATCTCGATCTTTTTCTTCAGATTCGTCATCACTGCTACTCAAATCCAATCCATAATCGTCATCGTCAGTATAATTTTCTACAATCTGTCCATTTCCAAAAACTATATCCATATACGTGACTTTATCCGTGAGAGGATCGTTCCATTTGGCAGCCCATTTAACTCCGGGCTTGTATACCACCTGTTTAAATTCGTCAATGTGAGGAATTTGTTTTAACGCCCCGGGTGACAAATTTAAAATGACGTCTCTGGGTTCTATTGAACGACGTATTCTACCCCTTTTTGATTCATCCTTTCCAGTGAAAATATAAAAATCTTCAGCCGCGAATGGTGTGGCGGGGTATTTCATTCCATCAATTTCAACCGAACTGAATCTGGAAACGTCTGGAACGTATTGCCGTTTTGAAAATGTATTGTAATTTGCAATCACGTTTGTCCAAATCACGTCATTTAAATTTTCAAATGGGACTTTGGTATACGTTTTGAAATCTCTCCAAAAGTTTTGCATAAAGATTTCATCAGATTTATTTTTCTCGCTAATGGATGGATATAGAAACGCAACACGTTCTTCGCGAGGAGATAAAATATATTCACGTCCATCTTTTCCAATCAATTTTGATTTGAAATATTTTCGTTTCGCATACTGAGGTAGAAATGGACCTTTATGAGAAATGAATTTCCAATTGGGAATGAGATACGGATGAGAAAATCCATCCATTTTAGATAATTTTTTATTCAAATCCAAAAAGATTTCCCTATCTCCTTCATTTTTCAAAATTATACAACTTTCGCGTGGATTTTCTTCATCAATTTCAATATCCACGTTAATTTTTTCATAAAATTGTTTTAGATACGATATTGCATTTGTTCTGTTAGCTGTAAAGCAAAATTTTGCCATTTTTTTACATTTATTTTATTTTTATCTTTTTGAAATTTTTTCAAATAAAAAAAAAATATCTTGGCTTGGTAAAAATATGCCAAGATCACGAAGTTATACAAGAAGATCTAGATCTCGTTCGCGATCCAGGTCGCGTTCACGATCTGCATCAAGATCAAGAAGTTATAGGACTAGGTCCCGTTCACGCTCACGCTCTACCTCGCGTTCCCGTGAACGTTGTGGATACAAGCCAAGATGCAAGAGCTATCAGTACAGAAGTCGTCAGACTGGACATTGTAGAAATATTGCCTCATGTAGGCCAAGACGCCCAGGACCAAAGAGATCGATGAGAAGGCGTTCTCGTTCCCGCTCAAGGTCCAGGTCACGATCTAGGCGCTAAGCACTAGCCGACGCGCGTTAGGCGTTAAGCACTAGCCGTTAAGATAAAAAATAATATCTCGTCAACATGATATTTCCATATTTTTCCATATCTAGTAAAGATATGGAAATTTTTTACATCCCCATTTCCTTTTCAATATTATCGGCAACCTTGAGATTTTTTATATTTTTTCTGGATCGCCTATAATTTTCATGATCGCTTTCACATTCCTCATCAGTTGAATCTGCAATACTGAACGAATTTGCGCGATGCAAGCGAGTGCGTTTACGTTTTGTTTCGGGACTCTTAGATATATCCTTCGATTTATCTTTATCCCCCGAATTTACACGAGCCCTCACACAATCTTCTTCACTTTCATACGACGAGTCATCGAGAAACTCATCAACCTGCTGTTGCATTTCCTTTCTAAATTTCCACAGACCAAGCTCTTTAACATATTCCCCACCGAAAAGATCTTTGAGATCTATATGATCGGGATCGGCTTTGACGTAAAAATGTTTCTTGTCCATTATTTTTTTAAATCAGAAAGGATTTTATAACCCATTTCACAACTCGTTTACAATTGCTTCAATCCATTTCCAAATCACAGCCCTGTTCTTAAAAGCGCAAGATTCCCACAACAGATCCGCATCTGATTCCAAATTTGTATTTTTCAGAAATTTACAATTTTGAGTTTTTATCATGAGTTTTATTTTCTCATCAGTTGTGAAATTTACGAGTAGATCGTGTAATTCGTCTTCTTCAAATTTGTTATTTACCAAATGACGATAGTAAATGATCTTTTTCAGTAGAAATTTGTGATTTTCAAAATTTGAAAACAGTTCATCAATAAATTCAATCAGTTTTATTTTGAATGGTTGCATTTTATTTAGTTTTATTTACCTTTTACAAATCAATTCAGAGTTACGGGTTTCGTGCTAGCGATTATATTTTCAATTTTATTGATTGAGGCTTCGCTACTCAAAGCACCAACCCTCAAATATTTTTCAGGATTCAATGCTCGCTGTGGAATAAACCAGTCTCCAGTTGGTGGACGAACTGGGATATCACCCCTCAACCAATCATCACCATCAGGACGCTTGACGTCGGGATTCAAACCAAGACGAACGCTATTGTCAAACTTCAAGGGGTTGACATCTCCACCGGCTCTGATTTCATCCATGGCCTGATCATATCCCAACTCAACAGAAGAGGATGTATTCCCTCCATCACACAGCTTTGTTGGTTTCAGATTTTCATATTCATCGCGTCTTTTTACAATTTTATATTTTGGTGGTAGGGTTTGCGAGTATCCCTCTTTCATGAAACTCACAACGTAAATTAACAAACTTCCCAAAAGAATAACGATTGTCGAAATAGTTTTATTCATTTTTTATATGAGCGAAAAGATTTATTTTTCATTTTCTCACAGTGGCATCAGCGCTGTATATTTCACATCACCCTGAAATTTATACGCCAAAATTAATCCGGGTATATATTTTTCGTAATTTGTAACATTTGTAATAATATTATTTGACTGATATGAAAAAACATTTACGTTATCAACGTCATTTTCATACGACTCGAAAATATCTTTCGATTCGTAAACGTTGAATCCGTTCCTGTGCCAAAATTTCACCAACAGCCCCGCGGTCTGTAAAAAAGTTTTTCCTTCAATCGTTTCATTTATATTCTGCGCGAGATAATTTTGTGCAGAACTTATATTTTCATTGTGGAAAAAATACGGATCTGGATGATTCGGTTTTACTTCATTCGTAATCTTGTTGTTATTAATCTTGTAACTTTTATTCAATCCCTCAATTGCTTCCCTTCCTTCAAAAATAAATTGCTGCGGGTGTTCATCGAAATCTGAAACCTCGTCGTAGAAATCTAGAATGAATCTCTGATTCTTGTAATTTAAAAGAGAATTGAAATTATTGTCTCGATACAATCTCAGCATGAATGCCAATCGTTTTGACATTTCTACGGATGTCGTTATAATTTTTCCATTTTGTAGAAATTGTGAACTCGGTGAAAATATTGTAGAAATATTTTTTGTATCAAATGTGTGATTTGGTTTCACCGTTATAAAATTTTTCACAAATTTATCCAAATGAGAATCTGTAAGATTCTCAATTTTGTTTTCGTGAATAAATTTTGACAAGACGTACAAACTATATTGGTAAATGATTTTGGACAATTTCTTATTTTCATCGAATTTGTCCAAAATTTTATTCGTATTTTGAAATATATCGTAATATCTATCTTCATCTTGTTGTGAGATTGGAATTCCTTCCATGGGATTTTTATCATTCGTCAAAAACGTTACGTGTAAATTCCCATCACTCATCAATCCATCGATTTCGGTTACAGTTTTATTTTGATTGACATATTGATGAACCAGTACTACTTTTTTCTCAATGGCAAATTTCTTGATGAGAGAAATTGGTGCTCTGTATATACTAACGGCTCGTCTCGCCATGTACGGAGCGATCGGTTCCGTTACCATCGTCAATCCACTCCCACCGAAATTCATATTGACGGCTCTACATTTCCCATAGACGTCAACGATTTGAGATTCCACATTCAATCTGTAAATTGAAATTTCTGGCATTAATTTATTTTCATTGTACGTCTTGTTTAAATTTCGATACACTTGCCAAACATTGTGAACGATTGGATTGTTTGGTAGAAATGCCGTTTCCATATTTTTCAACAATTTTGTTTCGGGTGTATTGGTTTTCACAATCAATTCGGTTTGAACTTCCTTTTCTCCATCAATAGAAACACCGGTTTCGTGTTGATATACAAATATAACGTGACGCGTTGGTTTCATTTTAAAATGAGAGTGAATGTAATTGGGAATCACGAGCGTCTGTTCGTTGAATAGAAAAATGTTACAATCGAAAAACTGTTCTAAAACGTGAATGAAATCAGAATTTAAATAGGAATTTTTCAATCTGGATAAAATTTTATCTAATGACAAATTGTAAAATTCCTGTTTGGCGGCCGACGCACACGCTTCGGTTACCAGCTCTCTTCTTTTCGCCGTTACAATATCTACGCGATCTTCAACCTCGTACGTTTTCAATTGGTTTTTATTCAACGCCAACATGACACATTCCAAAAAGGAATTTCTATTCATGTTTGAACCCAATCGTACAAATTGGTAACTCGGATCAGTTTCTATCAATGTGAAAAAATTATTTATTTTTGATGGAAGTGAACCGGGATATCCTGGTGGTAACGTTTTTCCAGTTACAAACATGTCTTTGACGGCACTGGCTTTGGTTTTGATTTCGCGTTGATTTCTGTAATGATCTAAATTGCTTCCGGATTTATCTTGATTTTTTATATAACAGCACGGAATCAGTGGATACGTTTTTCTATTTTCCAAAACATTTTCTCTCAATCCGGGATACGGATGTGATTTGTGTTCGCAAATGTAATATCTTTTCGTACTTTGTCCATACATTGGAAATTCCATCACTTGCATCTTTTTCTGTTTACGATATTCCTTGGCCTTTTTTTCCGTGATGACGGTTGGTCTTTTCAAACATTTTCTCGAATACGTTGGTAAAAAGATTTCCGGAGCAATCGTTCGCAAATCTAGTTTTTCTAGATTTCTCGGACGTTTTACCAATTTAATTTCATCCTCTTCAAGAAAATTTGGTATATATTCTCTGTAATCTGACAAAATTACATTTTTATCGTTATTGTAAATCATGAGACATTTTGCTAAAATTTGTCTATATTTCTCGGCTTGGGCTTCCGTTTGAGATTTTATTCGAGCTCTGAGATAATACGTTCCCTCGTCTTCCATTTCGTACATGTTGGGTTTGTCAGTTTCTTTCATGACAACATTGATGACATCGTTGGTATTCAAAACGTGAATGTACGCGTTCATCTTTTTCTTTGAAGAACGAATCGATTCGTTCAGCGATATCACGTTGAAAAAAAGCGAGTTGTTCATACACAAATCTGCCCAAACTGGAGTCAGAATGGTTTGTCTGGGAAATGCTACGTACCCAATCGTAGACTGTTCCACAATTTCCAAAACCATATTTATAGTCAATCCTGGAAAAATGGATATCACTCTTTTAATAAATTCGTCACGAGAAATATTTTTTGGATTAACATTCATATCCATCGTGGCAATGATTTGCTCATCCTTGATTGTGAATGCGGCATTTGTATATTTTCTGTAATCTGGTTTTAATTGATCCATGTCCTCTTGCTTTTCTCCATTCACCTTTACTAAAATTACATCATTCAATTCCAAATCGAGCCATTCCTCATCCGGTACAAATTCACGATGAACCTTGTATATTTTTCCCATGTTGGCGTATGGAACATCTTTATTTACAGACAAAATATTGAAAAGCTCGGAAATGGTACGATTGAAATATATGGGAGAGATTTTTACATTGAATCTAACCTGAGTCGTTTCAAAACTGGTCGAATGCACGGGTTTTATTCTCTCAAATTCCTGAAAACTTTGTTCTATTTTTTCAGTTTTATCTTTCAATTTCTGCACTTCTTTCTTGAATACTTCAAATTCCGTTTGACGATTGTCCCAGATTGATAAAACATTTCCCGTTATAAATCCGTTGAACAATTTCAACATGGTTTCTATTTCATCTCGAGGTTTGTTGTTGAATTGATGGGTTGCGAGAAAAATTCTTTCGGCTTTATCTCGACCGATTATATCAAAATTTATCAAATGAGATGGAAATGTAATTGAATTGGAATTTAAAATGGGATCCAAAACCGTTCTCACTTTATAATCTCCATTGTCGAAATCTACATCAATTTCAGGAGAAAATGAGAGATAAAAGGGCATTGTATTCAATTTGGAAGCTATTCTGTCTTTAATCGTGGATATAGTATCACACATGTAAACTTTGAAAAATTTACCATTTACTTTCATTTTTTATTATGAAATTTTTTTCCAAATGAATATATTTGGTTTTGAAAGCGACTTACAGAAAGAGGACAATTTCAACAAAACAAAATGATTGAGTTCATTGATGAAGAGATTTCTCAAGGAAATCAAAGCCAGGTCGTCAAATGTAAATTTGACGGGAAAAATGCCATCATAAAATCTCCCAACTCCATTGAATTCACACCTGAATTGGAACGAGATGCTTGGCAAATTTTGAAACAACTGAATTGTATAAACTTTTGTGAAGTTTATAAAATTTTACCATATACGGTTGGAAGTTTGGAACATTCAATCGTGTATGAAGAAATTTCGATCAAGGGAAAAAATTATTCGCTTCACGATATAATAACCAACAGTATTTTTCCACCGCATATAATTTACAACTGCATCATGCAAACCATGGGAACAATTTTAATGATGGAACAAAAGGGAATCACGCATTACGATCTTCACACGGACAACATTATGATAAAACCAACCCCGTACGACGTTCACGTTTACAAAATCGGGAATGAAATTATCCCGATTGTCACATTTGGAATCACTCCCGTCATTATAGATTTTGGAATGTCTCATATAAAAAATCACAAGTACAAATCAACGAGTTATTTCGCAAACATTGGCGTGACAAATTTCATGAGTGATCCATTTGTAGATTCGCGAGTGTTTTTGAGAAATTGCACTTCCGTAATGACTGAATATATCGCGAAATTGAGTTTGAAACCACCCAAACAAAGATATCACAATTTCAAAGATGTGACAATTTTATTAAACGAGTTTTCAGATTCGGTAAAAAAAATATTCTCTTCCCAAAATATTGTTAAAACTGGATGGTTTAAAGATGAAAGTTTGCCAAATATTTTCAATCTAGTACAAGACGAATTACCCGAAGCGATGAACGGAATTGAACGTGGAATGTTTGGAATCGATTTCAATCGTGTTGTAGATTTACTTCAATATGATATTTCTTTACCACTCAAATATCGGGAATGTAATTTCACATTAGAAGAAGCTTTTGCTAAATTTGCGATAAATTGGTTCAGAAACGTAGAACCCATCATCAGAAATACTCGTGAGGAAATGTTGTTTTTGAAAAATCTCATCATGTTGAAATATGGATCGAGCGTTCAAGATTATATTCGACTGCATCATAGATATCCAGAAATAAAAAATCTTGTCAGGTTGCGAAGAGATTTGAGAGATTTGACAAATGCGTACAACAACTTTTTACTCGAGAAACAAAAACAAACCGCCAAACTCAAAAGAAAAATGTATGCCAAAATGGAACAAAAATCAACACTTGAGATTTTCAGGCAATTGCCAAAACTCCCAAATCAATATTTTGAAAACATGACAGTTCACGTAATGAATAGCAATGGTAAAAATGTAAATTTTATAGTTGACAAGGATACAGTTTCCGACTTGAACAAAAACGAAATTGAAACGATAAAAAAAAGATTGGATAAATAAAATGAACTTTGGAAACGTTGGCGATAGATTTAGCAACCCAATATTGAATGGAACTAAATCTACATTTCAATTTTTACAACCTCAAGAAAATATAGATAATGAAATTACGAGAAAAAGTTTACAAAATCGAACGGATGAAATCGATTACTACGATCAAATGTTTCCCAGAGGATCTAATCCAATGGCACCGAAACACAATTTCGTACGATTCAAGAAAATGTTTGAATTGGGAGATGTTGTTGGACCGATGAATTCAGCAATCAAGAGAGAAAACCAAAAACGTATAGATTTGGGAGCGTATGACAATCCCGTTTCAGTTTCAACGAATGAAATTTTTCCCGAAAAACAAATTACACCATTAGAAATTCCGCGGAGATATAAAGCAAATCCTGAAATTTCTACGCAATTTCAACATTTTTATCGTGATGAAGATATCCGAAATATTGGCAAATTGGTAAATTATAAAACAAAGAAACAACAAAATGTTTCTGTTAATTTCGAAACGTTATCTCAAGGAAGTGGGGATATACGAACGCTTGGTAAATCTCTCATTTACAAACAAAAAGCAAATCCCATCATTTACAGAAATCCACAAGCATTCAATCAAAACGAAAGAGTGGATGTAAATTACAATCAAAAATCTTGTCGTAAAGAGAAAAATTTAGCAATCAATACACGCGGAGATTTTAGTGCTCGTGAAAAGTTTTTCGATCGAACAGTTGCACCGAAACAACATATTCCTGAAATCAAATACGAATTGCATTACGAAACACCGGTGCAAAGTGGAAGAGAGTGGTTGGTGAAAGATGCAAAACGAAATCCTGAAAAGGTAGGACTTGTTTTTAGTCGTCAGATGAACGACTAAATCCATATTGAAAAATCAATATGGATTTGTTTATATTTTTCACATTTCATTTTCGGCTGCTTGCCTTCGTTGTATTTCTGATTCAACATCAGATGATCCCACCCCTCTTTTATTGACTTGTCTAACAACACCCAGTTCCTTTGCGAAAGCATCCATCTCTTCTTCGGTGGTATTATCTGAAAAGCTATCTTCTTTTGGTTTTTCATCTTCATTTCTGGAAACTTCTCTAAATTGAGAAACTTGTGGAGATTGTTGATTTGGTTTTGAAATTTCTTTACAAATAAAATTTACCCATTCGTAAATTTCATCATCTTCTATGATTTGCCGAGTTCCATCAAAATAATTTATCACCAAAACCGGAACGATATAAATTTCATTAGAAGATAAAATTTTCTTGACAACATCATTGTCAACTGACATGATTGACAATCCCGTTACCATTGGTAAATCAAATGAAAGATTTTGTATATATGAAATGATTTCATTCGACTTTCGCGAATGTTTTGAATAAAATAAAACGCAAGATTTTCTTTCCATTTTATATTTAAATTTGGATTATATATAAATTTTTTATCATTTGAAAAAAATTATATTAACTAAGAAAAAAATGCCAAATTCTTTTGCAATGAGATCAACTTTAAAATCGAAATGTAACTGTGGTAAGGTTTACCGCGAGCTCTCATCCAAGATTGATGAGAAATTTGCTCAAGTTACACAATCCACCCCAACAACAGCACCCGTAGCTGCAGCCGTCACAACACCAAAACCAAAGATCCATGAACGTCGTGTTGTTCAGGTATTCACTCCACGAAATGTTACAAAACCCGTTTCGCTGGTAAATGAAATAAATTCTGAAGCAGTTCCTTTGACGACTTTGGATAAGAAGCTCGTTACGATTCCCGCAAATGCCATCATTGACCGAATTGAATATTTTGGAACAAACAATTTTGCAACCAAGGGAAATTTCTCAATTGGGCTTGGACAGTTTAATGGAAACATCATGGTTCCTCTGATCGAAAATGGTACATCCGCAATTGCCAATGAAAAGGTTGGAGGATGTAGAGATTTCATTTCATCATCTTCCGATGGAAAGAATAACAAGTCTGTGGCACTTTTTGAAAGTTTTGTCAACATTACCACAGACAGCCCAATCACCAGTGGGTTCCTTCAGGTTGTGATTGAATATCACGTAAAAAACACAACATTTTAATTTCATTGACAGAGTAACCTGAATTTCTAAAATATATTTAAAGAACCATAATATGTGATAAAAAATGAAGAAAAGAAATATTGAGGAAGAAATTACCAAGCTGTGTACTCTCGTAAATGCTCTTGAAAAGGTTGCTCCACAGAAAACCATCAATGGTATTTTAAAGCAGATTCAGAATGTAAAAAAGTGTGTTAAACCCATCAAAGGACACAAGCAGCGTAATCCGAATCAAAATAGTGGTTTGCTTAAACCTAGTAAGGTGAGTAAGGAAATGTGTGATTTCGCAGGATGGAATGAGCAGGATTTGCATTCGAGGGTAGAGATTACAAATTCCGTTTGTGATTACATTCGGGAAAACAATCTTCAAAAGGATGGAAACAGAAAGTTTATCATTCCCGATCAAACTTTGGAAAGGATTTTGAGATGGGAGGGTGAATCTGAAATCATCCCAATTGAACAAACTGATGTACTCGGGCAATTCCAAATTGACGAAACTCTAATCAAGGGAAAGAAGAAGGAAAAGTATTTCAACAACTCTACACTTAGAGATTCAGAGGGTAACATCATCGCAAAGTTCCAAAAGTCTACTCGCGTCGGAGATGGTTTGTATGATTTGACTTTCGATAAGGATGTTTCTTTTGACGAATCTGAAAAATATTTCATCCACATTCCACTAACATATTACAAGATCCAATCCCTGATTGGTGTTCATCTTTTGTAAATTGAAATTGTATAAATTTCCTATCCCCCAAAGGATAGGAAATCAAAACAAATTAAAACACAAGGAATGGGGGATAGGGGTGTTGGTACACCACCCTTACTCCATCTTCAGACTATCAAAGTCGGGTGTTGTTCCCGGCTCCAAATTGATGATGGATTCCACAAGACGGGTATAGTACTCTTTATTTTCAACATTTGTCATGAATTCAGAATCTTTGTAGTTTTCAAAGAATTTTTTCTTTTCATCGTACAAATATTGATAGTACTCTTTTTCGGTTTCATTCTTTCTCATGTCTCTGAAAAGCGAGAATCCGTTCAATTCAATCAGAGTGTAAAGAAGAGCTTCTAAATCACCCTTTCTACTGTATTGTCCAATCTCCGCTTCACGAGCTCTGTATCTTGGGGTTCCCTCCCCAGCATATTTTCCATCAACCAACATTTCCTTTTCAACGGTGATGCGTTTTCCGATTCCAAAGTCTACGAGGATAAAGTTGTCATTTGAATCAACCATAATATTGCCGGGTTTGATATCCCTATGCAAAATCATGTGTGAAGACAAAGTTTTCAGATTCTCAAGCATTTGGTTTACAAATTTCTTTTCAAATGTTTTGGGATCGTTCTTTTCACAAAATGAAATCAAATCCATCTTGTATTTTGGAAGGACAATGAAATATTCCTTCTTTCCCTCAATCTGAAGTGTGCCAAAATCTGCAAGCTTGGGAATTCCTTTGTTGTCACCTTTGATTCTCTGATATAAATTGCGTTCACAAAATATTCCAGAGTCAAACTTTGCAAAAGGATCACCCAGCTTGATGACAAGGTTTTCATCCTCTTCAACCTCATACACACCACCGTATCCTCCAGAACCAAGAATATTTCCAACAGTCCAAGTTGTTTTCATGGATGTTACTTTCATTCCAATCAAGGATGATGCACCCTTTTTGGCCTTTGGTTTAGGCTTGCCCCCTTCGGGCTCAGGCTTTCCCCCTTCGGGCTTGTCCCCCTTGGCCTTCCTTGGAAGAGGCTGTCTAAGTTGGTTCTCTTCAACGAGTTTGGGTTCATTCTCTTCAGAAAGAACTTCTAGGGTGCAGTCGTCAATAAGTTTTTGAATCTCTTCCTTCTTCATCTTTGAAGAAACTTTGAGATTCATTCCCTTGGCGATATCCATCAACTCGTTCTTTGTCATTTTCTTGATAATGACAGTTTGGGGTTTTTCTTCATTGGGTTTTACTTCACCGAACCCTTCAATCAATTTCAAAATTTCATCCTTTGTCATTTTGGATGACACTTTGAGATTCAGATCTTTGGCTCGCTGAAGCAAATCCCCCTTTGTTTGTTTTACTGCAGGCTTTACCACAGGCTTTACCACTGGCTTTACCACTGGCTTTACCGCAGGCTTTGGTGCCGGCTTCTTTCCATCAAAGTAGTCGTCGATAAACTTGTGCACGTCAGCCTTTTGAAGTGTAAACACTTCGCAAAGCTTGTCTGCAAAGTTTCCCAACAGTTCAATCTTTGTAATAGAAGTCATCTCTGTTACGAGTTAATATTTTATATTATTTTCAGTTTTATAGATTTCAATTTTTTACATTTCCATTCCCAGAGGGGAATGGAAATTATTTTGAAAAGAAAATATTTTCAGGAGAAAGGGAAAGGAAAGAGGAGAAAGGTCGTTTAAAAAACAACTTACTTGTTAATGTTCAGGTCGTCAGGAATTTCACATTCAAGTCCCATTTTCTTTGCAACTTCAATGTGTCTCGCTGTCAATACCTTTACACTCATAGATTCTTCTTCCATCTCTTCTTTTTCTTCTTCACAGTCGTATTCAACGTATCCGACTACAACCTTGTTCTTGTCCAGAACAAAGCTCTCGAGTTCGGTATCAACCAAATCAATGACGTCGAAATCGTGCCTTCTGTGAATCTTGTGGCGCCTCTTTTCCACGGGCTCTGCCAACCTGACTGGTGCAACATCCTTCTTCACAGATATAGCAGATGCTTCTGAATTGGTCTTCTTTTGCTTCTTTACATCAGCGTCGGATTCCTCTTCATCAGCAGATTCATCTTCCGATTCACTGTCAGAATCGATAATATTCATCTTGTTCTGCTCTTGTTCATATTTTGTAATATTTTCTATGATTTGGGCCTTGTTTCCAGATACTCCCAAACCTCGCTCTTTGGCGTAAACCTTGAGCTCAGTCAGCTTCTTCTTTGACAAATCAATCGCATCAAGAGGCGTTTGTTCCTCTCGGGGAATGGCGGTTGATCTTCCTACGGCCGACTTTTTGGGCTTGGTGGCTACAGCACCTTCTTCAGAATCTGCTTTTGCCTCAGCCTTTGCCTCAGCCTTTGCCTCAGCCTTTGCCTTTGATGGGGCCCTCTTCTTGGCAGGAGCCTTAGGAGCAGCCTTCGCCTTGGGAGCAGCCTTGGCTTTGGCGGGTGCCTTAGCCTTGGCCTTAGGTGCCTCCTCTTCATCATCAGAAAGCTCATGTTCCTTTGAGGATGAAACTTTTGAAGATGAAGCCTTTGGTTTCCCAATAGCGCAGTCAAAGTAGTCTTTGTACAGACATTCGAATTCCTCAATCTTGGGAACAGTCTCGAGATTTTCTGAGCAATACTCGAAAAATCCCCTGAGGTTTTCGAAAAGTCCGGACATAAACATTTCCATTTGAGTTGAGTTATTTTGTGACATTTTGTCTTATTTGTTAATATTATTTCGTTTTTCTTAAATTCAAATTTTCTCATCTAGTCGTCTTTGGAATTTCTCTATAAATCAAATCTCGTTTTCCAAAGTCTAAAATAATCACGCTAGTGGTGTAATTGACTTAAAGAAATTTCCAGTGTTAAAAAAGTTGATTTTCGACTTTCTATAAATATGGCTACAAAAATAACTGACAATATGTCTACAATCTATAACAATATCAACATGAATACTATCTACTCTGATGAATTCAGCGAGGATATGTTTGAAGATTTTGTTTCTGAGGATTTCTCAGAGGTGGAAAACCATCCTCTGAACAAATCCGTTACCAAGGAACAGGAGAAGCAAACAACCATCCAAGCTGTTCGTCTACACAGTCCAGTTAAGGTCTGTGATGACGAAGAGGAAGATATCATTGCTGAGGATGATGAAGACGAATTCCAGGACGAAGAGATAATCTTCGAAGAGGATGAGGAGGAAGAGGAAATCTTTGAAGAAGAAGATGCCGAAATCTCCAACACTATTCGTCTTAAGATTCTTCAGGAACAGAACAAGAAACAGCTCGAAGGACTTGGCGCTCTTGACGGAAAACTGAATTGGGTTAGCTCCCAAGAAGAACCCGAAAAGGATATCAAGTTCTCTGAGTTGTGCAAGGAAAAGAAGACCAAGCCCGTAAAGGTGATGAAAATTCCAAAATACACAAAGTACAACCCCGCCAAGATTTCTGTAGGCACTGGATTGAACGTCATCAAATTTTCTCTCTGCGACAAACTCAGAGCAGGAAACAAATGCGAAGACGATTCATGTCTCTTGTCTCACGATTTGGTTGGAAACATTTTGTGTAGAAATGTGAAAAATGGTTTTGATTGCAAACAGGGAGACAAATGCAAATTTTCTCATGATCGCTCAACAGCCATTGATGTAAACTATGGAGGATTGGACCACAAACTGATCGTTTGCAAGTTTACTCTAATGGACATGCCTTGTTCTTTCGGGGACAAGTGTAGGTTCTCACATGACAAGAATCTGGAAGTGAACAAGGATGTCATCCTCGACTTGATCAAATCAAAGAAGATGCCTTGCAAGTCCGCTTCACTTGGAATTGAATGCAGGTTTGGGGATAGATGCAAGTTCTCTCATGATATTCCTGTTGTTGAAAAATCTTCAAAGTCGGTTCTTTGCAAATCTATTACCATGGGGATTCAATGCAAGTTTGGAGACAAGTGTAAATTCTCTCACGAGAATCCATTTGCCAAAATTCTTTGCAAGTCCGTCACCATGGGAATTCCATGCAAATTTGGAGATAAATGTAAATTCGCTCATAGCAAGAGGGAAATGAGGACTCCGATGGTGACAGCCCCACAGGTTTCGGCCCCAAGGATGTCAACACCACAGGTTTCACCTTCCAGGGTGTCTCCAGTGGTTTCCCGTTCTCCTACCCCTTCTCGTTCAAGAACCCCATCCGTTTGTTCCGAATCTTCAGATTCCGACAAGAAGAACATTCTGTGCAAAAACATTTTCAACATTGAGAATGGTCAGATTGTTCAATTGAAGGACAAGGTTTGCAGATTTGGAAACAAGTGTGTATTTGCTCATTCCAGGATTGAAGTTGAAAACAAAATCAAGTCAAATTTGGAAATGTTCAAGTGCTCTTATCAGGATAGTAAGACAGGATGTCTTGGAATAAGGATGTCCTTTGTCTACAAGAAGGATAAGGATGGTAAGGAACGCAAGACAAGATGTTATACAAACAATGGAAATAGAAAATGCTACAAGATCCACACAAACGAGCGTGTGACTGACTTTATCGTCCGCACACAATCCAAGTAGATTAAGTAGTATATTAAGTACTAACATTTTAGATTTACTTTTAGATTTAATCGTAGACTTAATCGTAGACTTAATCGTAGACTTAATCCCAGTTGAATGAAATATATCCTCATTTGACTGGGCGGCACAACTAACACAATATATAATCTCATCACATGTAAATGTGCCGAGATTGATTTTATAAAAACATTACATTCGAGACCATTTGAAAACATTACTCGCTTTTACATCTCCAATTTTATCAGTTTTACGATTTGCCAACACACTGATTGCAAACGTATTTCGATTGATATTATTACGAAGTTTTATATGCAAGTTTTGAAGATAGTCTATTGCCAACTTCAAATCTCTTTTATATTGGGAATTTTTACCACGATACGCATTCTTTTCATCAAAGTACAATCCGGTTTCAACATTTAAAACCTCGCCTTCGTATAGCTTGTTCATCATACTAAATTTTGACGAAATTATGGGATAGATAATATCGATAGCCTTGTTGTCTAACCCAACGTGATGTAAAGTACCAACATCTCTTACGGATGGTTTTGAATAGACGGGTTTTAATTTGTAAATGTATGCCAACATTTCAGTTGTGGGATTTGACAACATGTTGTACGTATTTTTTATATCATCCGCAAACGCCATCAACCAAGATCTCAACCAAATATTTTCCGAAATACTAGACAGGGAAGATAAATGTATATTGGGAATCTGATCATTTCTATATTCATATCTCATATGTTCCAAAAACAAACCCATTGAATTTTGCCCCTTGTTATCATTTCCCATACCAAGAACGGGATCAGATCTATCACCCCACACTAAATGAGCATCACGAGTATATCTTAAAAGAACCGCAATGGTGGGATATGTTTGTAATTTCTTGTTTGTGGCAATTTCTCCATTACGTTGCATTGTAAAATTTATCCAATCTGTTTTTATTTTCTTGTACGCTTGTTTAAGATCCGAAATTGATTGAAAAGCGTTCACGTCAGCGGTTTCAATTCCGGGTGAGTAATTTATATCAACTAAATTTTGTATCATTTGAGCAAATGCGTAATGAACTACGGATCTGTAATCCTTTCCATCGACTTTGACATTTTCCATATATTCGGGTAAAAAGGGGTCATTGTCAGAAATATAAACCTTGTCAATATTCAATTCTGGATAGAGCATATTTTTATTAAGCTCTTCGTACGTTTTTCCAATATTCTCCAATGTCAAATCGGGAGTGAATTTCAATCGATTGAAAATGTGATCGTTTTCATTTTTCCCATTCAGATATAAATCATACAACTGATTTTTGTAAATTTCAACATTTTTCTGTATATCCATTTGCTGTTTCTTTGCCAATTCGTACTGAGATGGATCTACATCGGGATATTCCGTTTCCAAAATATAATTTAAAACCACGTCGAGTAAATGATCTTTGAATTTATTCAATTCGACTTGCCAAAGTTTTTCTCTCAAACGGAATTTTATGATTGGAACGATATAATTTATATTGAGATAAATTTCATCATTGAGTGGAATTTCTTCTCTGGATGTAGTTTTATATTTTCTCAAATTAACGTAATCTGTCATGTCCAGAATAGAAGATGGATCTTGTTTCAATTTATCCTTTACACCTTGAATGACACCCAAAACTTCTGATCTAGGATATTCTTGTTTGGTTTTGGGATCGAAAACAAAATCTTTATTTTGAAGTCGTAAATTGTTTAGCAATGACAAAATGTCTTTACGATTCAAAACTAGTTGCTTTCCTCTCGTTTCGTACAATCTTGCTCTGAGTGCGGGATTTTGTGCAAACCTTTCGGACAACCCCTTCAAGATTGCCCTGTTGTAAATTTCATTATCCTTCAACATGTGGAAATGTGTCATGTTTGTATATACATTTCGCTGTAAATTTTCACTCATTTGCTGTCTATAAACTTCATCCTTGAACATGTTTACAAATACGTATTGATTAACAGTTTTCCACGTACCCCGTTTGAAAGCATATTTCGCTTCTGGAATTTCGGTTGATCCAATTGAAAAATCTGTAATTGCCTTGTTACTTAAAAGCCCAAATGGCTGTGCCGAGGGGCTCAAGATTGTAATGGTGACTTTATTTTCCATTTTTTATAAAAATGATATTTTATTCAAAGATTGAAAAATTGATTCCGCCAAATTTAGAAATATAGAGAAAAGTATCGCATTTTATGCAAACTTTCCAAACTGTAAAGCACTGAGCAAAATGGCACCACAAATCCCTGTTGTGATTCCTTTTGTGAAGATGGTGGTTCCTGAGAGCTGGGCATTGTACAACTATGTACCTTGTGCCACTTTCAAGGATCTCGCCGCCAAGCAGCAACCGTTTGATCTTAAGGATTTCATTTCCAAGGATACAATTGAAAATGTATCCCTGCGATCTGAAATCGAGAAGAAAGAAAATGTAGATCAAGTTGAAAAGGAGCCCAAAGTGGAAACCGAACTCAAAACCAGCCCCAAAACCGACAACAAGGAAGTTGAGGCAATGTTTGAGGAAATGGTGACTGCTCTGGGAAAACTGTCAATTCAATATGACGAGCCTATGGAAATTGACGAAGATGAGATTTTCTACTCTGATGGAGAATATCCTGAAGAGATCTTTGGAGACGACTTCATTCCAATTGATCCTGAAGATGGCGAACCTGTTTTTGACCAAGACAGGGAACTCGTTTACAGGAGATATTATGAACACGACTTTGAAGAAGAGATCCTCAGAGACGGAGATGAGTTTTTCAACCAAGCTGGACAACTCGTCTTCTTCCTTGACTTTGGCATTGAAGTTGATGGATATGATTCAGGATATGACGCCAGTTATGATTCTGATGACGAGTACGAGGACGACTTTGAAGTAATCAACGAGTAAGTTGGATTTGTTTCTTTTTCAGCAAAATACAAATTTGAACTTGGTTCAAATTCGTTACCCAGTGGGGTAACGAATTTTATAAAATATGAAAAAATATCTCATATGAAATATATGGAAAATAACGAACATGGAACGTATTGAAATCTCAAATGAAATCATTACGCTTGAACCAAAATACTTAAACTCTGATATTATAGAAAATATTGAAAATGAATTGAAAAAGAAAAAGATTGGAAATTGTATGAAAAAGTATGGAATTATAAAAAAAATCACACTCGATAAAAGTAAAATACTTCAACATAATCCTGAAATTTCTATCATTGACGGTTGTGTAAAGTTTTCAGTTTCATATACAATTCATTCCTTTTTCCCGAAAAAAGGAAATTTTTATATGTCAAAACGAATTTTTGTCATCAACCAAATGAATATAACTGGGGCTGTTGCCACGATTGAAGAAATTTCAAAAGAAAATCTATTTCAGATTTATCTGACAAACGGTTCAGTTAAAAACGATAAATTTATTTTTCAAGATTGCAATTGTAAATTAAAAGCCGGTGTTCAAAATGAGGTTGCGTTAAATATAATCGTTGATTCTGTGGAATATTATGAACGGAAATTTAGAGTAACTGGAAAACACGTTCATTGAAGATTTATATATATATTTTTTTAAATTTCTATACAATTTTTTTGTATAGAAATTTCTATAAATCCTTTTCTTTTTTTAGTGTAGATCTTTGGAAAAAATTTGTTTTTCTCCTATAGACAAATATACGATATAAAAACAAACATGGGTATCAAACATTTCTTCAGTTGGTTAAAAAGAAATGAAGATCTTAAACGAGTCATTTCAAAAACTAAACCTCAAAATGTTGATCATTTAATGATTGACATGAATGGGGTTATACACGAAGCGGCTCAGAAAATCTTCAAATATGGAAAATATGCGCCGTTGAAGGCAAATGTAATCCTCCCAAGAAGAAAACGAGTCCAAAACCAAAATAAAAAGATTACCAAGCAAATGTCAAAAGAGGAATACAACGAAGCTATTGAAAAAGTGTACGAGTGTGTCAAATCAATCGTACACGATTTGATAAAAGACATGAATCCGAATAAAACCATTTATCTCGCAGTTGATGGACCGGCACCCAAATCAAAACAAAATCAACAGAGACAGAGACGTTTCAAAGCCGCCAGAGATGGTGGTGGCAACGCATCTTTTGATTCAGTAAATATAACTGCTGGAACTAAATTTATGGAAAACATGTGCAAACATATTGAAAATGAAAAGTGGACTTCTGATAAAAATATCAAAGTAATCACATCTGGTCATTTACAGCCCGGAGAAGGAGAACACAAACTCGTCGTCTGGGCGAGAAAGCAACTCAAACAAAATATAGATTGGAAAGAACATACGTTTTGTATCGTAGGAGCTGATGCGGATTTGATCTTGTTGGGTGGAACGTTGGAATGTAACAACGTTTTCATCATGAGAGAAAGTGAAACGAAACACTCATTTCATTTCATTGATATTGGCATGTTTAAAAAACTTTTGCCAATAGATATTGAAGATTTAATCGTATGGAGTTGTTTCATTGGAAATGATTTTTTACCACCAATCCCATCTCTTGAAATAAAAGAAAGCTATCCTGAAATTGGAGCTTTGGATTTCTTTTTCGAACAAGGACAATCTCTCATTTTGAACAAGGAACTGAAATTGCTAAACTTTTCGGCTATACGCAAAATATTGACAAAGGTTGTGGAAAGAGAACAGAGTATCATGGAAGCGAGAGCCCAAGATGGGGATAGATTTGAAAATCCTTTGTGGAAAGGTGATGTGAAAAAATATAGAAAAACTTTTCACGAAACAAAATTGAAATCGACAGATTCTCAACAGCTCGTTTTGGATTACATGAAAACGGTGTATTGGGTTTACTTGTATTACACTCGCGGGATACCATCTTGGGATTGGTATTTTCCACACAGCTACGGACTTCACGCGGATAAATTTGTAAAACACATGCCAGTTGAATATTGCGCATTTAAATTCCCCAAATCACAACCGTATCATCCACACGAACAGCTTTTGTGTGTTGTGCCACCAACCGGAAAATCTGTAATTCCAGAATATTTACACGAAGCGTTTGATTTCATCATTGGCAAATCCACAACGTTTGAAACCGACGTGATTGGAAAACGTCAGGAATGGGAGGCAACGGTTATCGTAGATGTTATAACTCCTCACTTGAAAAAGACGGATTACGTTGATGTTGTCTAAATTGAAGTTAAATCTCGTTAAATTCTATATCTTTTTCAAGATATAGAATAAAACACTGGAAAATTCTAGCGAGACCGAAACGATCTTAGGATATTGAAAATATAGAAAAAATATGGCGGAATCAGTAAACATTATGAATGTAAATGACGATTACAAATTCAATGAAACTAGATTGGCATTGGGAACTTCAGATGTTAACCTTCTTGATATATTTCAATATATTCAAGCCGTCAAATTCGAGATTGATACGTTCATGTTGGATAAATTTTGGCAATGTGTGAACGAAAATCGTTCGGCTTCCATCAGCCGAACGATTTTAAATTGGTTAGGATATGAAAACAAACATGAACATGACAGCAAATCTCATTTTATAGAACTTTTAAAATCCCATAATATTGAATATACTCCAAACACACAGATTCAGATTTCTCAAAATATCCCGAATTGGTTGAGGAAGCAGAAACCCTTTCACAAAACGCGTTGAATAAAAAGCAATGGATCATCATGGGTTCTGAGGATTTCAAGGAAATGGTAATGTGTCTGCGAACAAAACGTGCGGGTGATATCAGAAAATATTATCTCGCCGTTGAGAAACTTTTCAAGATGTATTGCGAATACACACACCATTTCAATCGCAGGAAACAAGAACGCGAGTTGCGAGCCGAGATCGAGAAAAAACAAAAAGAGGTTGAGAAAAAAGATACCAGGATTGATGACCTTTTGAAGGAAATCAGAGATGAAAAGAAATTAGCAAAGGATAGATACGACGCTCTGATGGGTGAACACGCTCAAGCAAATGAAGATAGAGAACGTATCATGAACGATCTGAGAGCCGTGAGAAGGGTAGCGGCTCCATATCCAGACAATGAAGGGGATATCGATATGATCGCAATCGTCAAGATGTCACCTCATTACGTTTGGTCTCCTGACGATCCTGGATACTATCGCAGAATTCACGCGATTGCCGTTCGAATTCAAAAGAAATCGTTCAATGCGAGATTGAACAATATCAAGCGCGCAGGAAACGGTACAAATCAAAACGCGAAGGTTTTGGTTTCATTTGAAAGCCCAAATTCGATTGGGTTGTTTGCGAGATTAAAGGAATCGTATTCAGACATGTTTGAATTTGAATCCCCCGTTGGTATCAGATACGAAAATGAACAAGATCTCGTAGATGCCGTAAACGAAATCCATCGTTCACGAATGGGATACCCACCAACAAACGCGTAAATTCATTTCATATCTTGAAAAAGATATGAAATTTACTCGACGATCAGATAAAGGGGTCTGGATGCCATATTGTACGGAATTGCTCCTCCGTAATTCGTTTGATTTACTTTGAAATTATTTTTGTTTTCACGAATGTTTATAATCAAAAAATTGTTCATTTTCTCAAGATTTTCATTCAATTTCTTGTCGCGAATATATTCAGCAATCTTGATTCCATTGTGAAAAAGGAAAAATGAGGGAACGGATGTAATTGGATTGTTTGATTCCAAACTCATTTTGTGTAATTTGAGATTGTCTTGAGCTACATCCATGTACTCGAACTTTACTCCGCGAATTTTATTTTTTAGATTTTCAAAGATGGGTTTCAAACCTCTACACATTTTACACTCGGGAGTGAAAAAGAAGATGAACGAAAACCCATTCTCGTTCTTCTTGATTAGATTTCTATTTGAGTCGATACCGAAATCATGAGTTGTCAAAAACATTTCGATTTTTTTTAAACGAAGAAAAAACTTAACTCTTTACGGTTTGGGTTAATTTCTCCTTAAGGGTCAAATTGTAATAAAGGGTTAACCCTTTTGTGTGAATTGCAAGATCAATAAAATGACGAAAAATATACCCATTTTTACAAACAAAAAGTAAAGTTCTGATTCAAATGGAGCTATTTTCAAAATGGCTTGATTTACGATTGGTAAATTTAATACAACGAATGCAAGCGTTGGAATCAAGATTTGCATATAATTTATTTTTTTTGAAGAAGAACCCGGTTGTCCTTGTTCGAACAAACTGTTTATTTTACTCAAATCTTCTTCGGAAACCATTTCATTTGAATGTGGCAAATTTTTTATTTCATCCATTTTATATTATAAGTAAACATTTGTTTCTTCTTTTTGAAAAATATTTACAACTGGAAACATTTTCACAACACCCTTTTTCACGTAAAAAATTTTATTCATGAAATTTTTATATTGCTCGCGTGTCATGTGTCCACCGTAATCGGTCATCAGACTTTTATCGGGGGCTGGTTGTATGGTAACGGGTGTCATTTTTCCCCTCACATCACAGAGCAATTGAGCCAAAAGGTAATGACTATGTTTATATGTCATGTCTGTTTTCTCCTTTTCATTAATGTACGATTTTACACAATTGAATGAACAAAACAGTCCATCGGTTGAATATATCTTTTCACCGTTTGGATATGAAACGCCAATTGGACATCCCAATGGATCACGCTCAATTGAAAGTGTACACCACCAACATTTATATTTTCGATTTTTCATTATTTTGGGAGAGAGTAAAATATATTTGAATACAGATTTCGTTTCAAAATCTAAAACCTTTTCAGAGTATGGAAATAAATTTTCATTCATTTTAGAAAGATAGATACAATTTTTATTTTGAAGTGAATAAAAATTTAAAGAAGTTTCTTTTTCAAATAAAAATATGTCAACAAAAAGATTTTTACCAGATATTGAAATGAATGAAATTTATAAAGAAACTGTTTACCCGCTAACCAAACAGGGTGGTAAGAACATTTCAAAAAATTGTATCGTTAAATTTATTTCCACAATGATCTTTTTGGGATTCCTGGCTGGAAGCACAACTCTTGGTTTCTCAATGAACATTGTTGGTACAAATCATGTCGGATATTATCAAAACGAAACTGGATATTTCAACCCAGGAACTTATTTCCAATTTCCTTGGGTGAAGGAAAAGATGCACATTGTTGCTATTGGTGATCGAACGCTACACCTGGACGATTTACACGTAACGATAAATGGTTCGGTGTACGAGATTGATAGAGTAAAGGTTTCTTATAACGTTTCATCCGTGGACACATTTGTCAGATCATTGAAAAAGCACACACCGGGATATACATTTGAACCAGAAATTCGCGAGGTTGTCAAATCCGAAATCGAATACCTGAGTAAGGATGAGCTTTTCGCGAAAAAGGAATTCGAAGATGATATTCCAATGTCTGATTATGGAATAACAGTAAGAGAGATCAAAGTTTCATATCAAATAAAAAAAAAGCCGCAAAATGAATTGATACCTAGCGCAATCCCAACGGTTCCAGAAATCATCACACCCAAACCCACTACTACATCCAAACCAACCACTACCACTACACCCGAACCTCCAACTGAAATCCCAACCGAACCTCCAACTGAAATCCCAACTGAATTCATTGAAATGGAAAATGTAACATCTGAAATGGATCTTGAAGATTCTGAAATATCTCCAATGGAAAATGTAACAGAACCAATTGAGATCCCAATTACAACCACCACAGAACCTCCAACCACCACAGAACCTCCAACCACCACAGAACCTCCAACCACCACAGAACCTCCAACCACCACAGAACCTCCAACCACCACAGAACCTCCAACCACCACAGAACCTCCAACCACCACAGAACCTCCAACCACCACAGAACCTCCAACCACCACAGAACCTCCAACCACCACAGAACCTCCAACCGAATCCATTGAAATGGAAAATGTAACATCCACCACAACCGAATCCATTGAAATGGAAAATGTAACATCCACCACAACCGAATCCATTGAAATGGAAAATGTAACATCCACCACAACCACAGAACCTTCAATTCCCACTGAAATCCCAACAGAATCAATGGAAATGGAAAATGTAACATCTGAATCAATTGAGATCCCAAACACAGAAATGGTGGTAGAATCAGACCCTTCACTTGAAATCCCAACCACCACAGAACCAACCAATGTAACAGAAATCACAACAGAACCAATTCCAATGGAAAATGTAACATCCGAAATGATCGAACCCACAGAACCTTCAATTCCAATGGAAATCCCAACAGAATCAATTCCAATGGAAAATATAACATCTGAAATGATCGAACCCGTGGAAAATGTAACATCTGAAGTAACATCTTCCATTCCCACTGAAACACCAATCACTGAACTTCCTTCTGAATTTCTTTTAGATGATGGATCTGGAATTTTAGACGAAGGATCTGGAATTTCTGAATTTCTTCCTCTGAACGAAACGAGTGAAATGGAACCCGAATATATTCGTGCATAGAAATATTTTGTCAGTTTAAAAATATCAAAACCCTAAAGGGTTTTGATATTGTACTTGGATTAAACCTTGTAATGAAATCTCTACTATTTCCTTATGAATAAAAATTTTAAGGTAAACAATATGGAAATTTACCCAGAAGGTTACATATATATGATTGAAAACAATTTCGATTCAAAAATATATATTGGATACACAACCATTCCCGTTGAAGAAAAATTTATTCAACATAAAACTTCGACAAACAATAAAATGCCATTTCATGTATTCATGAAAACCCATGGTCCAGAGAATTTTTCCGTGAAATGTTTACATACCGCAACAAATGTATCAATTTGTGATTTGCAAATTCTGGAGAGATCTTTCATCAAAGATTTAAATGAATTGAATCAAAACCAATTGATTCCAGATGATTTGAAAAAATCTCGGGAAAAAATTTTTGAATACGAATATCCAGAAATCACTCTTGAATATATTTTGGAAATTACAAAAGATTACGATAAAATTTTACAACCAAACGATTTCATAAAATTTATTTTTCCTGATGATGTAAATGTTGGAAAAATTATAGATGGTTTTAAATCATCAGGAAAGGTAACGAAACAAATTTTGGATTGGTTGGGTTGTGAAAAATCGTCATTTCTCAAACGATTGGCATCTCACAATATAGAATTTAAATTGATTGATGATGACATTGTAATGGATTTTCAAGATTTTAAAACAATATCCATATGTTTGAAAACAAAACGATCAAACGACATCAGAAATTATTTTCTCTCTATTGAAAAACTTTTCAACATATATCAAGAATATGTGCTATATTGTGAAGAGTTTGGTTTGAGGGAGAGGAATATGATTGACGATTTGATAACGGAATTGAAAGAATATAAGGAACGCACCGAGAAAACTCAAGAAGAATATGAAAGACGATCAAAAGATGAACGTAGAAGATTGGAAAGTAAATATAATAAAATTTTGAAAAATGGCGAACAGATGTTAGAATACGCTGAAAAGGCCGAAGAGGATAGAATTCAGACAATGAATGATATGAACGTTGTGAGAAATGTAATATCACCTCAACCAAATCGAACAAAATTAAATAAATTGGGAATTGTGAAAATGTCTCCCAGATACGTTTGGGCTGAAGGGGATCCGGAATATTTCAAACATATTAACGCAGTCGTCGTTAGAACGCAAACGAGCGGTTTCAATTCACGTTTGACTAAAATAAGAAATGCTGGAAATGGTACAAATAGAAGAGCAACAGTTTTATTTGAAGTAGAAATGGCTGATGCAATCAACCTTTTTGCTAAACTGAGGGAAATGTATTCGAACGTATTCAGATTCGAACCCCCATTTGGTATAAGATATAGAAGAGATGAAGATCTTGTCGGAGCCGTGAGACGAATTTGTGGAATGGATGTGTAGATTTTCATATCTTTTTCAAGATATGAAAAAAAAGAAAGAAATTTACATAGACAGTTTCTTTTCAAGATTGAGATATGATATTTTCAGGTTGTTTGTTTCAATCCTATCTTTGATTTGGGGGAGATTTGGTGGAGACCAGGTGATAGTTTCAATTTCTTCAGGAATGTTATCACATTTGAAAAGACTACGAATCCTTTCATGATTTAAGATTGAGATATCCAATTTGGCTTCATTATTTCCAATCGCTTCAATTGACTCATGCTTTTTAATAAAACCATATGATTTTACAGGACCCACTCGTGGAATATTGTTGTTGAAATCAGTTCCGCACATGATACAGAAATCCAACCAACTCGATTCAGTCAATCCCAATTCGCGAAGAATATCTTCCAATTTAATTTCACAAAATTCTCCTCGTCTGAAATCTATATTGTTAATCATGACTGGAACTCCTGCCGCTAAAACATCCGTATCCTTTGTGAAAACGGCCTTTGCGTAATTTTGTTTTACGAGTTCTACGCATAAAATTTCAGCTTCACCTTCTGCTGTTATACTGGGGATGCCAAACAAATTCAAAACATTTCTCAATGTGTCAAAATCTTCAGATGTTACATTTACGATCCCATTTTCCAATTTCTTGATGTACGAGTCAATCGTTTTCACACTCGGAGGTTTCGATTCAACACTTTTAGTTTCACTTTTCACTCGTCCTTTCAAAACAATCTTGGTTTTTGTATCTGCTACAATTTTGGTTTCATACGTTTCTTTTAGCAAATCTGACAAAATTCCAGTTTGTGAATAAATTTCAAAACCTTTCTTCAATGCATTTACTCTATTCACGAGATCTTGAGATTTCTGATTTCTCTTTTTCTTTTCATCGCTCTTTTCTGGAGGAGAAGTTCCATCAAAAACAAACAGTGGATTTATATTTCTACTCATAAGAGCAGAAATGAAATTCATGATTGCTTCTTCCAAAGCCTGTTTTTGAGTGGCCTTGTAAACCCATATAAAAAGGGATGTATCAATTGCAATTGTTTCATTTGTATATTCATTGAATGAGACATTTTTCTCAATTACAGTTTCAAAATTCTCAATCTTGGATTTAAGAAAAGCTCTTAGTCCTTTGATACCCATGTTGATTTATTTTTGTCATTTCTTTTATATGTCTGTTTAATCAAATATTTTTCAATAAGAGTCAACTGGTAACAAACCCAATAGATCATCCAAATTGTACATGGAACCAATCAGTGAATTTATATTAGAATTGAGTTGTGTAAACATTTCCACCAATTCCTTTTTATCTGATGTATATTTTGAATCCTTGAGGTAAAATAGTAAATCTTTGAATCTGTTGAAATCGCAATGCATTCCCGCAACAATTTCAATCATTTTTCGTTTATCCTTTTTCAACAAAGCTTTTATATGATCAAACGATTCCTTGTGTTCAAACGTGTCAATTAAAATTTCAAAATCGTCATTCATTTGACCCATGTCAGTTCTGAAATCATGCCATTTCGTTTCAATTTCCGAAATTAAATCTTTCAAAACTGTCATCATTCCCATTTTCTTTACAAAGGGATCGGATTCCATGAGACGTTTACACATTCGGGAGAAAGTGAAGGTGATGATTTACAAGCTCTGAAAATAGACGGATCTACGCAACCAACCGAAAATATTGATTGGAATAGCGAAAAGATTGTAAATTTAAAAGATCCTGATGACGAAAACGACGCAGTTACCAAAGTGTACGTTGATAACAGTTTTGCATCACGAAAAAAATCAAAAATAGAATACAATACATTTATCCAATCTGGAAATGAGGTTACGATTGATACATCGACAAATCCCAGATGGTTGTACATTTTATGTTGGGTTAAATTGAAAAATTATCATCACTCTACTATCTTATTTAGAAACGATGTTAGAAAAAGATTTAATTCAAAAAGAAACATTTCGCGTATAAATATAAACGAGGCGCTTGGACAAGTCGATTCCACATTCATCTTGATGGGTGATGTTAAAATAGAAAATATGACCATCGATTCTGTAACTATACTTGTTGAAAATTTTGGTAAATATAATACCACGCTCCCCATTACATTTACAGCATTTGATAACGATCCCGAATTCGGTGTTGAAAAAATTGTAATTGTGTAAATACATATCCCCCCGGGGATATGTATATTTTTCTTTTGAAAAATATAACTAGAAGAAACCGTATTTGCTTTCATCATCAGAATCTCCAAAGGATCGGTAGTTGGCCGATCCATATTCATCATCTGAATCCGATTCAGAGTCGTCTGAATCGTAGTAACACGATCTTGGCTTAATCTTCTTGTCCAAAATGTTTTCATTCACAAATTTCAGATGGGTTTCTTTTTCTTCATCAGAAATCATTCCCAAGGCGTGGACCTTGTTAATCTTTTCCATGAGAAATTTGAAAGTCCAATCCAAAATCATGTTCTTGTCCTCATTGTACAACTTGTGCAAAAACTCACAGGAATCATTTCCATATTCCTGATGAGATAGATCACAGGGGTGGACGAATCCACGTTCTCCATTCGCACACGTGTCATTGATTTGAAACATTCTTGAAAAGAGTAGGATGATTACGTATTCACAGATGTTGTGATATGACATTCTGCAAATATCGTCAATGGTAATCATTCTACACTTTTCAATACAATAGTATCTATTTTCCATAAAAGACACTATGTCGGGGAGTCCAATTTCAAACTGCTCCAGCAGGCTTGAAATCCTCTCCGAACCCAGGTTGTAGAACACAAAGGTTTGGCCGTTATGATCAGACATGATGTCTAGCAATTTGTATCATATTTTCAGTTTTTTCCAATTCAAGTTTATTGGCTCTTTCCGGAACAAATTCAAAAATAAATTATATAGAGTTAAAACAAAATATACATTTTTCAAAATGGGTGAAATTATTGTAGAAAAAGTTGCAAATGAAAATTTTGAAAATTATTTTCCAGAACACAAAAAATTTATTCCAATGCCAATACTCTATTTAGAGTTGCTGGAAAACAAATTGAAAGTAAAACCACAGCTTTTAAACAAATCGTACAAACCCCGTCCAGCCCCGGTATCGAAAAGTAGCGGTTCTCAATTTGATTTGAGAAGAGAAATAAAAAATACCACACGCGAATCCTCACGTGTACAAGAATCTACTCAAAGAGAATCTTCTATACGAGAATCGTCTCGTGTACGTGAAGAGTCTTCGCAAAAAGAAGATGCGTCGGAATTTGTGGGATATTACGAAAGACGCGATGAAAGAAGAGAAAGACGAGAAGAAGAGAAACCTGAAGAGGAAGACAAATCTCACGAAGAAATATCTCAAGAGGATAAATCTCATGAAGAACCTCGCGAAGACCCTCAAGAAGACAAACCCCGTGAAGAAAAATCTCATGAACCCGTTGAAGATGACGATGAATATTCCGATCCCATACAAAATAAATTAAATTTACTTTTTGGTGAAGATGAAGACGTAAGTGCAACAAGTCGTCACCATCAACCACCATCATTTGACGAATTACGTCAAAAGAAGGTTGTAGATGTTGCAGATTATCCAAAATTTATCGAAAATGAAACAGAAGAAACTGTAAAAGAACGAAATGCATTGTTTTTCAAATATGAGGTTTTGAAACGAATGCATCCCAACGCCAATATCCCCGAATGTAATTTCTATTCAGATCCTAAAATCATGGCAAAGAAATACGACATGCTGACAAAAACGCTATCTCTCGATTCATCCGTCAATCACTGGAAACGTATCATGATTGCATTTTTAATGATGTCTGAAATTGTTTTGGGTAAGATGAATTTCGACATGGAAGGTTTTGCACAACAGCAAATCATGTCAATGAACACGTACGATCAGTTGTTGTTGGAAATGGCAGAAAAGAGCTACACACCAATGGGAAGTAGCAAATGGCCAACAGAAATCAGGCTGATTATGGTTTTGACAATGAATGTTGTTATATTTATCGTAAGCAAGATGATTATGAAAAACACAGGAACAAACCTATTGGGTTCAATCAATAACATTACAAACCTTTTCACAGAACAGCAAGGAGAAAAGAGTATGAAGGAGCCTTAGGGGTTTCCACCTTAGGGGTTTACACCGATTCAAATCTATATCTTGTACAAGATATAGATTTTTTTTACTACTTAGCATCCACCATTTTTGTAAGCGTAATATGCGGTTGCGTATTGAGATGGATAACTGCTCCGAGTTCTGGGTTTCTTGTCATTATAACTCAGATAATTTGACAAATTAAATTGGGAATTTCTATAATGTTGGTAATTTGAACTGTAGCTATTATCACCGGTTCCAGGTCTAAAATGTCCAGATGTCATATCGAGGAGTCTAGAAATTTCGGGTGAACTACATCTAATTTCGCTGGCTTTTGCGTATATTGGAGTATCAGACATTTTTTATATACTAAGATTTTTTTCAATCATTTTTTTATTAGAAATGTCTTTTACGATCTCATCTACAATTTCAGATGGTGTCAATTTTCCATCGATATTTAGAGAATTTTCTGAATTGTAAATATTTTTATATTCCGAATCCAATTGATTCAGATATTCGATACTGATATCCTTTTCACATTCTCTTTTCCTTTTGGCAATTCGTTCAACGCACAAATTTGTATCAGTATCTACAAAATACGTGAAATCCTGATTCCATTCCAGACAACTGAAAATTTCTTTGAGCGTTGACATTTCGTCTTCATTTAAAAATCCATTTAGTTTTCCAACATTTATGAAAACACATGAAGCTTTTGGGGATCTTTCGATAAACACGATATCATGTTTTGAATTTTTTACCTTTTCAAACTGTTTTACCATTGAATATAAAATTTTCACTTGGAATGTAAACATCCATCTTGAGGGGTTTTCATAAAACGCGTCTAACAAATTTCCCCAACAAATTAAATCTTCTTCAAATACAAAATATCCTCTCTTTTTCAATTCTGACAAAATTGTACTCTTTCCTGCGCCGATATTTCCATCTACAGAGTAAATTTGAGGCATTGTGTTTTATTTTTTACATATATATCCCGGGTATATAAATTCATATTTTTTTCATTAAAATATGAATAAAATTTTCAAATTAGTCCAAATCCAGAGCATCGAAATAAACAGATTCCTCAGCGGGTTGGGCGTACTTTTTCTTGATACGCCTCACTTCAGCGGCCGACATGCCTGGGATGATGTCATTGGCTGGCTTGAAAGGCCTGGATCGAGCATCGTAATACGTTGATGGCCGTTTAGGAGTTGTATATTTTTGTTGAATACGTCTCACTCGAGATGGAGACATTCCAGGGATAATTTCATTGGTTGGGAGGAAAGGACCCATGGGCTTTCTCCTTCGTGGACTAGCGCCTCTTCGTGGACTCATGGGTCGCGGACATGCCCCAGGACAGGTTCGGGGTGGAGTCTTTCTAGCTGGCTTTCGTCGTGAGCGAGATCGACTCCTAGATCTGCGAGGGCATGGGCGGCAGGGGCTAGTACGGCGTCGGCTGGAACGACGTCGGCTGGAACGACGCGATCGACTTCGTGATCGACTCCTGCTTTGCACCCTACATCCCAGTGAATCGCATTTTTTCTTCAACTCGTTATATACCCCCTTCCCCTTTTGAATCTTTCGGTTTGTAAGGGGGTTAACCGAGGGACGGTTAGAAAATTCCTGACAAATATTTTCGTTAACTCTCATTTTATAAAGCGATAAAAATATTTTTAAAAAAGATGACAATTTGGGGTTTATGAAAAAAGGTTACTATAATAAAAATGATTAAGATACAACTGAAGAATTTTAGAATATTTCAATCTGCCGAATTTACATTTGATGAAAATTTTTGCCTCATTTCGGGTAAATCTGGAAGAGGTAAATCTACAATCTTTATGGCCATCATGTTTGCAATTACGGGAGAGGGAAAGAAATTGCAACGGCTTGGAGGAAAATCTTGTTCGGTTACATTGACAACTGACGTGATGAAAATAACTCGAACAAAGGGTCCCAATACCGTTCACGTTCATTACGAAGGAAAGGATTACGAAAAGGCCGATGCACAAGCATTGATAGATAAACATTTTGATCAATATTCAATTGGATACGTTACACAAAATGATGGAAATAAATTTTTCATTACCATGTCGCCGAATGATAAAATTAAATTCATCGAAAAGATGGCATTTGGTGAAGAAAATGTTGACAATCTCGTTGCCAAATGTAAAAATCTAATCAAGGAACGTAAAACGGAAATGATGTTGACTACCAAACAACGCGAAACTACTGAAGACATGCTCAACAGCCTCAAGATTAAAAAGCGAGACGTTGATGACGAAACCACAGAAGAGGAATACGAAAAGCAAATTCAAACGAAAAAGCAAAAGATGGAAAAACTAAAAACCAAATTGAATCAGACTCAAAATTTAATTAAAATGAAAGAGACTGCGGAACAGAAACTAGACGCCATTCCTCAGGTTGAACAAAGTTTGGAAACCCTAGATGAAGAGCTGCAAAAAATTACATCTCATAAAACATCTTGGGAAAAATATCAGCGAGCGATGAAAAATCTTGGAACTCATAGTGATATCCCCGAAAGCGAATTGGAAACCAAAATAGATAACCTGAAGAAAATTATAAATCTAGAATCGCAAACGCAAGATTTTGATAAAGTAAAATCTACGATTAGCGATTTGGAGAAAAAGATTAAAACGTCAATGATTCACATGAAATGTCCATCTTGTAAAACCAAAGTAGCCATGTGGTGTAACAAACTTATCATTCCGGAAGAAGATTCAAAATCGTCCAAAACTGGAAAGGTTTTAACGGTTGATGAATCTAAAACGATTGAAGAAAAACTGTTGAATCAAAAAGTAAAACTAAAAGAAATTGAAACGAAACGTCAAGAACTAAAAGAGTTGAAAGATGCACGTGACGATTCCGAGGGGTGCATTAAAAGTTGCATTAGAGGATGTGCCAACGGTTGCCTGAAAAGAGAGCTCGAGAAACTTCTCAAGATAAAAGAAGATGATGCAAAATATTTCAAACAGAAAACCATTTGCGATTCGTTGAAAACTGAAAAGCCGGAATATCCATCCAATGCCGAAAAGAAAATCAAGGAACAACAAAAACACATTTACGAGCGAAAGGAAAAGGAAAACACTCTTTCCGAAATAAAAATAAAACACGATCCTGATGATTTGTACAATGACATTTCTAAACTCGAGAAATTTATTGATCAGCTCTCCGAAGATAAAGAGGGTGTGAAATCCGCAAAATATTGGAAAATGGTAGAATCTCTTTTGGAAAAGGAATCTGAATTGAATGTGATATATCCGAAATCTGTAAAACTTTTGGAAATTATAAAAGAGGCTGAGAAACTCGCGATTGAAAAAGTAATTGACGAAATTAATCTTCACGCACAAATTTATATCGACAATTTCTTTTCATCGTCAAATTTAAATGTGCGATTGGTCTTTGATGGAGTGAAACTGACGGTGAATGTAAACAATAACGGATTTGAAACTGATCTCTATTGTCTCTCGGGTGGTGAATTCGCTCGAGTGAATTTGGCATTTACGATTGCAATTGCCGAAATAAATCATTCCAGGATTCTCTTGTTGGATGAGTGTATCGCTTCACTCGATCAGGAAACGACCGAAGATGTTGTAAATACCATCAAATTAAATTTCAAGGGAATGGTCTTGTTCATTGCTCATCAAACGACGTTGGGAGTTTTTGACAAAGTTATAGAATTGTAATGGGCTCAAAATATTTGATTTTTTCGATCTAGAAATATAGAATAAAATAATAAAATGGCAACTAATATTATGTGTATCAATGAAGTAGCTAAATTCAAGGAAACCGAAATGGTACTAAAATATTCAAACTTGCTTCAGGATATTTTGGAATATATTCGTATAACCAAATTCGAGATTGATACGTTCATGTTGGATAAATTTTGGCAATGCGTAAGCGAAAACAGCTCACTGGTTATCCAGGGGGCTGTTCTTGAATGGCTTGGATATGATAGCAAAAAAGAGTATAACAACAAAACAAATTTTATAGATCTGTTAAACTCTCACAACATTGAATATACTCAAATCAAACATGGCGATGAAAAATTTTCTCAATATCCTGATTTGGTTGAAGATGCAAAAAAATATTCCAAAGCGGCTCTCAAGAGCAAGCAGTGGATCATCATGGGATCTGATGATTTCAAACGTATGGTCATGTGTCTGCGAACCAAACGAGCTGGACAAATCAGAGATTACTATTTGGCAATTGAGAAGCTTTTCAAAATGTATTGCGAGTATACGATTCATTTCAATCTCAGAAGAGAAAAAAGAGCTTTGGAAGAAAAACAGAATACGATTGATGATTTGGTAAAACTAATGAAAGAAGCCGAAATTAGAGAACATGAAAAAGATCTTCAACACAAAATGGAACGTAAAGAAGATGAAAAGAGATTCAGAAAACTTTTGGGTGTGGCAGAAGATGCGAATGAGAAATTGGAAATTGCCGAAGGAAATCTTGAGAATGTTGAAGGAAATCTTCGTGATGTACAAAATAATCTGGGAGTTGTTCAAGAAAATCTCGAAAATGTCCAAAATAAATTGGAAATTGCACGAGATGTCGTTGTACCAAAACCATTGAATAAAAAGAAATTGAACAAATTCGGTTTGGTTAGAATGTCACCCGATTACATTTACGACGAAAACGATCCCGGTTACATGAGAGAGTGCAATGTTGTTGTCATACGTAGACAAGCTGAATCGTTTGATTTCAGAGTGAGGCAAATCAGGGGTTATGGAAATGGTACAAACAGAGATGCGGAAATTTTGATTGAAAGAGAAAATCCAAATTCCATCAATCTGTCAAATAGACTGAAGGAACACGAAAAGGATGGTCATTTCTATTTCACAAGTGCTTGTGGAATCAGATATACAGAAACTGGAGATGATGAACTCATGATCGAATTGGTTGATCAAATCCATCAATCTAGAATGGAATACCCAAAGTAAATCGGAAATCCATGAATGACATTGAGTAAAATATTTTTAATTTTCATAAGATTGAAATCTTATGAAAATATTTATAAAACTAGAACAGAATAAAAAAAATGTTTCGAGCTGTAACGAAAAACACAAATAAATTCAAAGCCCTATTTGAATTTCTTTTTCAAAACATGACGACTGCAGATTTCACGATTGACGAAACTGGAATGCATTTGGAAAATTTAACAACGCAAAATATTTTAATTTCATTATTTTTGCCCGCAGAAAATTTCACAGAATATACATTTACTTACAAGGAACCGATTCATATTGGTTTGGCAAATCACATCAACAAAGAGTTTTTCAAATCTGTGAAAAACAAGGACAAGATCATCATGTCTATCACCAAGCCTTACGTTTTCGATCTTGAAAAGATGACTGAAAAGCAACCCGCAAAGAAAAATAAGAACGTAGAAGATATCCCAACCCCAGTTCCAATCGTTCATTCTCTTTCAGTTCACGTTGAGGAAACTCAAAATATTATTCCAAATGAATGTGACGATCTCGAAAGCGATCCAGTTTTACTCCCCAGCTCATCGTTTGTAGATTGGTGTAAATCCATTTCAAATACAAATTTGATTAACGTAACAAAAAGTTTTGGACAAATCAAATTCCAATTTGATACCTGTCGTTCAGTAAAGACGCTCAAATTTGGTGAAGAAAATCAATCAGATGTGGAATCTGTATATCACCAATTTACATCTGAACAATTTTCTCGAATCAGTAAGATTAACTCATTCGTGACCGAGCACATTCAAGTCAAGTTTGAACCTAGGAAGCCATTGTATTTCATGTGCAAAAGCTCGGTTGGTCATGTGAAAATTTTCTTCTTTCCGAAAATAAATGAATAGATATAGATTCGGAATATAAACGATAACAATAGAAATGGAAAGTTTTATAAATATTATTTATATTACGGATGACGAATCATCTGAAGAAGATATTTTTACGGATGATGAATCGTCTGAAGATGAAGATTTTATCGTTTTTTCATATAAAAGCGTTACATTTTGTGAAAATATTGTAACGCATTTGATTGAATACGAAGATAGAACAAATTACAACATTGTAAATCAGTTACGATTCAGAGAAAGAATTTTGGATATCGAAAGAAAAATATCTTATATTTTTCATTCGCGACATCGCCAGATGATGAAAATTTTAGTAAACCAAAGTTTTATGTTATTAAATAAAAATGGAAAACAATCTGATTCCCATGAGTGAATTTGATCCGAATCACGGGTTATTTTCTCAAAAACAAATAAAATTTATTCAAGATAGAGTTTTAACAGAATCGAAAAAAATATATCCATCCGGAGTTTTTATACCAATGAGGAGAATTTTAGAAGTAATGGTTCCGTTGTATGGTATATACAATCGTCGGTTCATGCATTCCATGGATGAAAGTAATGAAGAGCGAAATAAATTTATCGTTTCTGAAACGATTGATTCAATAACCGATAACGTTTCAACGTATATACTTCAGAAAATGCAATATTACAACTCTGATCGAGATGAGGGTGTTGCAAATTTATATAAAATTGGTGACAACAATGAAAAATTTAACAAACAACTAAAAGATTTTGAACAAAAAGAAATTTTAAAAGATAAAATTTTGGGAACATTCAGACGCCTGTAATTTCATTACCCAAAAGGGTAATGAAAAATATTTACGTTCTCAGCGTTGATGATACAATCAATTCCGTTAAATCGCTAAAATTATTTTCATCTCTGCATTTCAAAATTGCGAGAAAAAATTCTTCTCTCCCGTAAATCGGAACGGAAAATTTCAAAACGTAATTACAAATCAATCTACACATTCGTCCATTTCCATCAGCGAACGGATGTAAATTTACAAAATTGTACGTTATCCACGCGGCGCATTTGAACAAATCCGTCAGATTGTCACCGTGATAAAAAATCAAATCGTTATACTTGTCAAAAATATTTTGTATTGCAAATCGCGCATCATCGTCAGTTTCGAAAAATGGATAGTAGTGTCGTTCACCATTCGGATTGTGCGCGTATCGGACATCAGTTGAAAACTGTCCACATCTATTTGGCGGAAGCAATCCATTCATCAAAATTTTATGAGATTTCAAACAAATTTCATCAATTTCTAAAAAATTTTCATTTGAAATATTTTGTAAATATTGAAAAGATTTGTATAAATTTACAATTTCGAGCTCGCGTTTGTCAGATGGATTCAGATTTGAAATTACTCGTTTTGTTTCGTTTATATCTTGAAATCCCATACCCTCTCCGAGAGCCGTGAAATGAACAAAATTTATTTCATCGTGTCACATTTTATTTTCTTTACGTGTGATTTGTGAAATCATTTTGTGACATTTTTCAGACAATGGGAATTTTATTAGATCCGAACAGATTGATAAATTCATTATCTTATAAGATAATGAATTAAAATTTTAAACATTTTACGAACTGATTGCAATAAAATCCCTATTGATCTGTTCGTCATTTTCTTTACCAATCAGATCGTTTAGAATTTCTACAAATGGTGTAGAAATTTCTTTCACTTCTTCTTCGGTTGGGGTTTCAGTTTCAGTTTTTTCCAATCTCATCGTAACTTTAATTCCAGATTTAATCAAATTTGCGTATTCGCGAGTGGATTTAAATTCCTTAATTTCTTTAAAGTTTCCACTCAAACAAAATTTGTTTTCTTTTACAAATTTTTCTTTGGGAATCTTGTGAAATTCTGAAATTTTCTTTCGAATGATACTTTTTTTCACCAATTTCAAATCGATTACATCTTCAGAAAATAAACGCTCATTCTTGAATGAAAATACCGAAACTCCTTGACAGTCGTATCCAAACGAGTGATTCAAAACGGATCCAGGGTAAATTATATTTTCACCAACCTTTTGTTTTTCGTGAATATGTCCAGAAATTACCAATGGCCATTCGTTTTTCCATTCATCTCCCTCACTCGAAATGATACAACCCATCTTACAATTTCTCATTTCCTGATGAGCGAATATACAAGTAGAGGATTGCCAATCGGGTACCTTTTCCAACGCTTCTACAAATCTACCGGGAGGAACGTATGGAACCATACAAAACTTTTGATCGTTTTCAGTTGTAATCATCGTGGGGTAATCAATCACGTAAACGTGTTGCCATTCCTTCATTCCGTTCATCCAATGCTTATCCGTTAGAAATTGACGATTGTCAATGTAGTCGTGATTTCCAACCAAAATATAAACGCGAGCTACCAATCTCAATTTCTTTATCAAATCGTAAGCCCTGTTTAGCAATTGAGTGTGAACCCGTTCGTGTGTATCCAAAATATCTCCAGCTAAAACGATAAAGGAAATATTTTCGAGTGAAGAAAGTTCCTCTTCTACCCTTTCAATATCCGCAATGTTGTTAAACTTGATATGAATATCTCCTATGAACAAAATAGTATCTTGATTAGTCATGTTTTTTCTTTTAGTTATTTTATTTTTAAATCCAATCGTCATTTTCATATTTTGTTGTAAAATATGAAAGAAAGTTAATCCTCTACAATTTCAACACACGTCTTCCCCAAAGTGATTTCCTTCAATGTGGTTGTTTTACCCTTTCGCTTGACAACCACCGTAACTTCATCAACGTTGTTATCCCACAGCTCGTCAAAATTTATCTTGACTATTCGATACGTTGGTTTCATTTTCTTGTAATTTTCCAAAAAGTCATCAACATTCAAAACCCGAACGGCTTGTTCGGCACACGCAATTTTGGCGAGAGTTTTATTTTCACGGGTGTTTGTGAAAACGGCACCCTCAACTTCCAATTTAACAGTGACGCCTATATTGACATCCATGTTGGTGATTTTGTAAACTGGATACGGAATATTTTTCTTTTGACAATATTCGTTTAGTTTGCTAATGATCAAACTGGCCATTTTATTATGTTTATAAAAATAATAGTAAAATCTTAAATCGTTTTATTTAAAATGAACCAAATTTATTGTGGAAACAATTGGAATGAAGCTAAAAATAAAAAAATAGGAACCCCGTATCAATGTATGAAAAAGGGGATCGGGGTTGGAAGACATTCGGATATAAGCGATTTCGATCCTGATTACAAACCCATCATAGAAAGTGATATATTTTGTGGAAATCCGGACAATTTACCATATGATAAAATGATGGGAACTCCTGGAGAGTGTTTGAGAAAAGGTGTTGGTATTGGAAAGCGACAGCAATACGATCTTTTGAAAAACCCAAATCGTTCAAGATATTGGGAAAACCCCAAACCCAAAACCCCCACCCCTTCAACACCACCTCCTGTTCCATATCACTTGAGAGATAAATCTAGATGGAAATATATGCCACAACCACAACCTAGACCGCAACCTCAACCCAAACCCACTCCTCAACCCAAACCCACTCCTCAACCAACCCCTCAACCAAACGTTCAATATAGATATATTTATCCAAATTTACCACCACAACCCACTCCTCAACCACAACCCAGACCTCCACAGCCCCAACCTAGACCACATCAACCTCGATATAGATATATTTATCCAAATTTACCACCACAACCCACTCCTCAACCACAACCCACTCCTCAACCACAACCCAGACCTCCTCAACCGCATCCCCAGTTTATATATCCACCACTTCCTGAAAAGATTGATATAAATATCCCAAATGAATACAATGTTTACCATCATTTCCCAAAACAAGACGAAGTCCCCAAAGACGAAGTCCCCAAAGACGAAGTACACGACGACGAATACGACGACGATGAAATGTATGGATGTGAAATGAAGGAAGAAATGACGTTTAAGGATTTTGTTTCGAAATGGTGGCCAATCGTCATTACATTCCTCGTAGGTATAATAGCAGCGTTATTCAAAATCAGAATTGTATACATTTTGTTGGCAATGGGAATCACTCTGGTGTGTTCTCTACTGATTCAATATTTTTTATCAAAAAAATGAGTTTATAATCTAAATAAAAAACCAAATAAATAAAAATGGACGTCACACAGGATTTTATCGAAAAAACTTTTAAAGATGCAAACATAAATCCGAAATATTTTTCAATATTGACGAATCAAGAAGCATTGAAAATTTATAATACCGCTTTTACTGCGGCGACTGTAGATCCTGAAAAAAATTACGAACTTTATGAATTTATAGGAGATGTGGCAGCTGGACATGCATTAGTTACATATTTTTACAATACATTTCCTCAATTGAGATCTCCAAAACACATCAATATTTTGAATCGTTTGAAGATTGTTCATGGATCTCGGGAATCGTTTAGTAAAATTGCTGAAGATTTGGGATTTGAGAAATATATAAAATATGCCAAAAACAATGAAACTCCGTATACAAAGAAAACACGAGAAGCTCTTCTCGAAGACACATTTGAAGCCTTTCTGGGAGCAACTCAGATTATATTGGAAAATGAGTTTGGCAAAGTCGGTGTAGCTGTTCAGATTATATACGATTTTATTAAATCTATATTTGATAAAAAGGAGATTTCATTCGAACCATCCGATTTGTATGATGCGAAAACCAGACTGAAGGAACTTTTTGACAATCACGCAAATACCAATCAACTTTTTACAAACTTTGGCGTTCCGAAATATGTTGATGTACCTCACGGAACCGAATCCACTCTCACATTTACAAAATTACCAGTTTCATTTCAGGGAAAAGAAAATACAAAACAGAAATCTCAAAAATCTGCAGCCCAAAAAGCATTGGACTATTTTGAGAAATTGGGATATAATACGAAAAAGAAGTTTAATACAATTTTCTCAAAATGATTTGAAATATTTTCATTTGATTTGAAAAAATTCTATACAAAATATTTTCGTTTGTTTTGAAAAATTTCCAAAGTTCTACACTAAAAAAGAAAAAGGATTTATAGAAATCATAAAATTTTCATTTGATTTGAGAAATTTTATACAAAATAATTTCAGAAATTCTATACAAATTTTTGTATAGAATTTGCATTTGATTCAGAAAAAAATTACACAATTACTAGTTTTGCAATACCGAAATCCGGATCGTTATCTTTTTTCGTGAATGTAATTGGTGGCGTTGTGTTATATTCCCCAAAATCTTGAGCGGTTATCGTTACGGAATTGGAATCTGGAATTTCGATCGCTATATCACCGTGTAAATTAAATGTAAAATCTACATGAGTTGGTTGTTTGTTTATATTTACCCTTGAAATTAAATTGGTTCCTCTAAATAGCATCGTCGTCGTGTTATAAGTATCCAATTTGATCCAACATAAAATATATGACCAATCGGGATTTGTAGTCGTGTCAATCGTTACACTATTTCCAGATTGAATAAAAGTATCGTGTTCAATTGGGACCCCCACACTTTTCATATGATCCACATAACGTTTGTTCGCAGCATCTTCGTCATTGATGGGATCTCCCAAATTTATAATCTTTTTAGTATTCCAATCAATATCTTCAGTTGGTTGTGTTGATCCGTCTATTTTTCAGAGCTTGTGGATCATCACCTTCTCCCCCTTTTGAATGGTTGTCTATACCACAGCAATGTCTGGAATAATCACAATAATGTCTCCGTGTAATTTTAAAGTTTTCCATTTTTTTTATTTAATGTTTTTTTTATATTACAATTACAGATTCGATACCATATTTTGCGGGATCCCATCTCCGTATATATTAAATGTAAATTCTACCCCAACCCAGTTTCTATGAATCACGCAAAATATGGTTTGTAGATTTATTTTCACAGTCACGAAAATATGCGTCCAGTCGGGGTATTGAGTTGTATCGATTTCCCTACTGTTTCCACCTTGAAAGAAATTGTCATATACGATTCTTTTCGGTTTGGGAAAGCTCTCAACTTTTTCATCAGTATATTTTTTCGTCACAATGTCTGTTGGTTCGGTTGGTTCTGCAACATTTGTAATTTTGTTATCATTCCAATCTATATCTTCAGTGGGTTTTACAGATCCATCTATTTTAAGTGAGGATGTAAATATTGTTGGAGAATTTAAAACATTTTTGTTGTTTTTGCAACACTTTTTATATCTACATAAATTGTGAGTATTTATTTTAAAATTCTCAGTCATTTTATTTTATCATTAAAATTTTAACGAATTGTATTCGGGTGGTTCTTCCCCTTCATTCAATTCAATTTTATACACATCTTCGGGTTCTACCCGCTTATCCATCATACCATCAACAAATTCATTCAATTCTGAAATTTTCTCTTGTAAAATAAATTTGTAAATTTTCCACGTTTTACCGACAATGAATGAATAGAAAATAAACAAAATGCATGGAAATAACAAATGTTTAAGATATTCTCCCTCAATAGGATGTGCCAAATGAACGATAATGTACACGTAAACAAAAAGGGCGTCTAAAATTCTCACAATGAAAAATAGAAAAATAAAACTCGTAATTTTTGAAAGAATTCCATGTATGAATCCAACATCCACAATCATATTAAACATTGCGATGAAAAAGAAGCCAAAATTTTGCATTTCGTTGGGAGAATTTAATATTTGAGAAAACATGTGGGCGTCGGGGTTGGTTGCTGTTTCGTTGGATTTTGGTCCAAATATCATCGATGTTATTATAATAGAATTTGTCAAGTGAAATAAAAAATACCCCAATCCCATCATTAAAGACAGTGGATATATATGACAACAAGATACTGTTCGTTCCATTTTATATATTTTTTATATTCATAAATTTTTAGCCAATATCCCACATATATAAAAATGGAACAATATCTCAAATCAAGAAGATCAACAATTTTACACAAGAATGAGGGAAAAGATATTGATATCGCAATTGAAAATGAAAGACAAAAAAATTTATTTGGAAATATTTCGGAAAATTTTAAACAAGACAATAAGAACGATTTAATCATTCCTCCTCTTAACACAGATATTCGATTCAGTGAAATTTTACCAACTCACAAACCAACGTATGACGAAAGACATGGGTTGTTTATGTCTCACCCCGTAATTGGACAAACTGATGAACATGATCACGATACAGATTCTGATTCGGATGATGAAGATGAACAGCAATTCATGATGAGAACTGCGCGGAGAAATTTAAAAGAACACCCACAGACTCTTCACGAACACGAAGACATTTTGGAAAATTTTACGTGGGGTGGTTCTTCAGAACACGACACATCTGATGACAAAATGAAAAAAACACTCATTTCAAAAGTGAGGGCGCAGCATGCGTGCGGGTCTTGCTGGGCCGTGTCAATAGCGGATTGTATGAGTGATTGTCTAGTAGTTTCTGGTACAGTAAATTGGTCTCCGAATATAAGCGAAACGTATCTCATGGCAAAGATTCCTCAGAAAAATATTCATTCACTTTGTTTCGGTGGTAATCCTGCGGGGGCCGTTAGATATCTGGAAAAAAATTTTATTGCCGATTCGTCATGCGTGGATTACTCGTGGTGTTCCGGAGATGATCAAAACTGTACGAGCGTTTCGTCGAGTAAACATTTTGATGTAAAACAATTGACAGAAATTTTAAATGCAAATATTCCAATACCCAACGGATGTTATTTTAGCGATAAGAAAAAATACATGTACAAACTAAATCCCGGATCTGACATGTTTTACAAAAAAGATCGAATGCCATTGGAAAAATTTAGAAATACTGTAAAAAGTCACATTGTAGATTTCGGTCCAACGATTGGTGGTTTTGTGGTACTCGCGAATTTCTCAACCGGAAATTTTACAGATCCGAATATAAACGGTGGAATTTATTTCGACAGAGCTGATTACAATGGATATAGCGGAAGTGGTCCATTGAGATTTTCAGATGAAATGACTTCTGATGTCTCTGGACTTCACGCCGTATGTATAGTTGGGTGGGGGATTAAAAATAATATTCAATTCGACAATGATAAATTTGGAGATGTTCCGTATTGGCATTGTAGAAATTCGTGGGGAACCAATTGGGGTAACGAGGGTGGATATTTCAAGATTGCCATGTATCCTTTCAATAAAATATCTCAATTCGATAAACAAGTCATGACTGAAATGGGTGGTCCTGTTGGTTCAATGATTTTAATACGCGCTACCGAACCCCCGAAAGCGATAGATGCGTCTGAAATTCCAAAAACATTTCAAAATAAAATAAACAGGCAGCTTTCAAACGAATATTATATGGCTTCTCCAGAACGAGTCAGACAAATCAATGGATCTACTGGAAAATTTCCACTCGTGGCATTTGGAAATGGAACATATGAACAAACTAGAGTTTTGATGTTGTTGGTTTTCATTCTCGTTCTGATATTGCTAGTAAGGGTTTTCATGAAAAAATGAATTTGTGACGATATTAAATAGTATGAAAAAATAAACATGAATACATTTACTGGATTTGAATCTAATGTATTGAAGTTTGGAGAACCAAAAATAATGAACGAATTGAAATTTGGTGCTCCCAAGATTGAAATCAAACCCGTTGAAACAAAATCGGGGATTGCTTTTACAGGAATCCCAACAACGTATGGAGTTAAAATTCCAGATGTAAGGCTTGGAAAACCAATAGGATTATTTCCCACAATACAAAAGGAGGAAGAAGAGAAGACGGATGCGAACAGACTTCGCGCGTTCAAAACTGTAAATGGAAATGACATGAATAAAATTATAGCATTGGCTTCAGGAGAATTTTATTTGAAGAATGGATTTTTGTCAAATAGAGGCAAGTTGAATCCCGAATTTGATGAAAAGGACATTACAAAAATATCTCAATCTTGCCCAATTTCATTCGTAGACCAAAATGTAATGTTAAACATGTCATCAATCAGCAAGCTTCACGTATTGTTTTTGAGGGAATTGTATCGCGAGACCATTACGACTGTGGAACAGGCGTGGGAATTTGTTTCGCAAATGTCTCTAAATATGGGATTGTCTGAAATTCACAGTTGCATCCAATACGCTAGAAATTTTTCTGAGGATTTGGAAAATGGAGTTACCCGAGATGATATTCAAGATGAAAACATTTCGTACGTTTTGGCATTGTACATATTTCTTTTGAATGATGACAAACCCAAAAATGTTGTAGCCGCTTGCAAAAAATTCTCACCCAAGATTCATAAACTGGGAATTGACATGTGCATGGCGAGTTACGGATTGGCTTGGCTGTTTGATTCCAATCTCATTGAAATGAACAAGTATATAAATTTCCATAAAAATACATACGCATTGACGTATTAGAAAATTTCAAAAAATTTATATCTCTATAGAGATATGAATTTATATAAAAAAAAATGAGTGGAAAAATTTCAATTTTGCATAGAATGATGTTGAATATCAACATTAAACCAAAGTACAAATTAATTCCAACTAAAAAGGATGAAAAGGAAAACCCACAAGAAAATAATGTAAAGGTTATTGAAGACAAGATATACAAAAATTTTATACAATTTCATGAATCTGGATAAATTTCATTTCCTAACCCCGAGGGGTTAGGAAAAAATGATTATATAAGGGGAGACTATAGATGTTGTTTGTCTCCCTATATGATATTTTCTAGTTTATAAATCAGTTTTTCCCGTGTGATGATGTGGTTGAAAAAAATGAATTTAGAGTGTGATAAAACATAGAAAAAGATAAGCTAAAATGGCACAAAATCTCATGTTCGTAAATGAAGAAGTCAAGTTCAAGGAAACCCAAATCGCTTTGGGGTATTCGGGTAAACTTCTAGACATTTTCAAATATGTTGATGTTGTTAAATTTGAGATTGATACGTTCATGTTGGATAAATTTTGGTAATGTATAAGCGAAAGCAGCCGCACATCCTTGTGTGCGGCTGTGATCAACTGGTTGGGTTACGATAGCAAACAGGAACGAAACAACAAATCAGCATTCGTTCAGCTGTTGGATTCAAATAACATCGAATTTACTCAAATTGGATATAAAGATTCCAATTTCTCAAACTATCCTGAATTGGTTGAAGATGCAAAAACATGTTCCAAAGCGGCTCTCAAGAGCAAGCAGTGGATCATCATGGGCTCTGATGATTTCAAACGTATGGTCATGTGTCTGCGAACCAAACGGGCAGGACAAATCAGGGACTACTATCTAGCCATCGAGAAGCTTTTCAAGATGTACTGCGAATACACACATCACTATAATCTGAGAGTAGCTAAAATGTTAGTGGGGTAGAAACAAGATAAAATTGACGAACTGATGGAAAAGATTGATAGAGAGGCAGAGGAACGTAAACAGGAACGTGAGAAGCGAGAGAGGGATCATCAAGAAGCTATACGTAGATTGGAGGAAATGATTGGAATTTCAGTAGCTACGAGGGAACAAATTAGGCAAGACAACGATCGACTCGTTGGTGAGTTGGGTCAGGTGAGGGACAATCTCGGTCAAGCAAATGGGCGTCTCGAAGCCATGGATGGGCAACTCGGTCAAGCAAACGAACGTCTCGAGGTTATGGATGGGCAACTCGGTCAAGCAAATGAGCGTATCATTGGACTGAATGGTCAGCTCGGTCAGGTTAGAGGTGAGTTGGGTGAAGCGAACACACAACTTGGTCAAGCGAATGAGCGTATCATTGGACTGAATGGACAACTTGGACATGTTAGAGACGAGTTGGGTACCGCAAATCAGAATATCATTGGATTGGGAGGTCAACTTAGACAGACTAGAGATGAGCTTGGACAGGCAAATGAGCGTCTCGCTATCGTAGATGAAAATCTCGAAGCCGCCAGAGACGAACTGGGTGAAGTCAATGAACGTCTCGTGATCGTAGAAGAAAATCTTGAAGAGGTTAGAGATGTGGCTGTACCAAAACCGAGAAACGGTGGAAAGATGCACAAGATTGGTTTGGTGAAAATGTCTCCTGATTACGAACCATCAACCAGAGACCCAACGTACGCGCAAACGTCTACCGTGATCGTCATTCGGCGACAAAAGGACTCGTTTAACGGTAGGATTCGGGAAATCAAACGATATGGAAATGGTACGAACCGAAACGCCCGTGTCTTGTTCGAAATTGACAACCCGAATTCCATCAACCTTTTCAATCGATTGAAAGAAAATAACAGGGAAAACCGTATGAGTTTCAATGGAGTGTGTGGAATAAGATATCGTCACGGATGTACTGACGATTTTCTTTTACAACTGATTTCAGAAATTCACGATGTCAGGTTGGAACTGTAAATTTTGAATAAAAAAATTCCATATCTTTTTCAAGATATGGAATGGAAAATATTTGAAATAAATTAAATATTGATTAACGAAGGAAATAAACATGGATTTCAATTACAGCCAAATAAATAATATTCAATTTGGAATTTTATCTGATGAACAGATTCTCAAGAAATCTGTCGCCAACATCTTTAAAACAACACTATCTCCTGAAGATGGAAGTGTATACGATCCTAAATTGGGAAGCGTAGAAAACGATGTCAAATGTGAGACTTGTAATGAAGACATGTGGACGTGTACTGGACATTTCGGTCATATAAATTTAAATGTACCAATCATTTTATTTCACAAGCAAGCTTCTCTCATGTTGAAAATCTTTTGTTTTAATTGCCACCGCATGCTGTGTACAAAAGAGGATTTAAATTTGCAAGGAATCAAGGGTTATTCAAAGATTATAAATCACATTTCAACCAAAGTGTCATTTTGTAGACATTGCAACAACTCACAACCCAGCATTAAATTTGATTCGAAAGAAAATAACATTTCTGCATTTTACAAACAAAAAAATGTAACTGAAACGTTAAATCTAAATCCTGAATATATCAAGATGATTTTTGATAATATCCCAAATGAGGATGTAGCAATTTTAGGAGTAAATCCCGATTTCTTTCATCCAAAACATTTAGTTTTGACAAAGTTTCCCGTGATTCCAACGTGTTGCAGACCCAAAATGACAACACCTGACAACATAAGTGACGACGATCTGAGTATAATTTTAATCGAAATCATCAAAATAAACAATCTTTTAGCAAAAGATACTGAAAATGTAAAAAATAGAGACATTTTGAAATTTAAAACATTGACATACTGCAACAACTCAAAGAACAAGGCGGTTCACAACACTAATCACAAACCCATGACTGGAATCAAAGAACGAATCACGAAAAAGACTGGTCACATGAGACAAAATATAATGGGAAAAAGATGTAACAACACGGCCAGAACCGTTGTTGGTCCAGATCCCACTCTGAAATTGAATGAGGTGGCAGTTCCCGAACAAATTGCAAATTCTATTACTATTCCTGAATACGTAACACCATTTTCAATTGACAAATTGACAAAATTGGTAAACACTCCCGGAAAGACAACATCAATTGTAAAAAAGGATGGAAGAAAGCTAACAGTTTCGTACGCCGGAGTCAAATCGGGAACGTATTTGAATCACGGAGATGTTATTGAACGAGATGGAAAAAAAATAGAAGTAATGGATTGCAAAATGAAATTGAAAGAAACTGATATAATTTACCGACCAGAGAAAAACGAAAAGGGTGAATTCAAAAAGGAATACAAAATCGTCAAAACTGTTTTACCCAAACAAAATCATATCGAACTCGAAATTGGAGATAGAGTGATGAGATATTTACAGAATGGAGATTTTGTTCTTTTAAACAGACAACCCACACTGCATAGAAATTCAATGCAGGGAATGAAGGTTGTGATAAAACCGGGAAAAACAGTCAGGGTAAATTTGGCAATTGTAACGGGATTCAATATGGATTTCGATGGAGATGAAGCAAATTTGTTTATCGAAGAAACGTTGGAAGCCAGAACTGAATTGGAGTATTTGTCAAATGCTGTATATAATATTTTATCGCATCAAGCCAACAAACCCGAAATGGTTATCGTTCAGGATTCACTTTTGGGAGCTTACAAAATGACGGAATCTATTAAACATATGAGAAAGGATCAGTTCATGAAATGTCTCATGCACATTGAACACGATTACAATTTTGTGGATAGGATGAAACAAATTCGCGCAATCAGAAATGAAAAGGATGATGAATATACAGCTCACGCTCTTTTTGGATTTCTATTTCCCGACAATTTTCACATTTCGTACGACAACAATCTTGAAATAAAATACGGAGTTGTCACAAAAGGATATTTTGACAAGACTACACTCAAGGGATCCAAACGTTCTCTCATCAGGATTTTGTGTTTGGAATACGGACCATACGTTACAGCAAAATTTATAGACAATATCCAATTTATGACAAATGGATGGCTCGAAATGAATCCATTTTCCATTGGAATTCAAGATTGTCTGATTGGAAATCCTCAAAAGAAAATGGATATCAAAAATACGACTCAGAAATATTTTCTAGAAGCAAACAATGTAGCGAAATCAACAGACAATATTTACATTCGTGAATCTCGTATAAATTGTGCATTGAACAAAGCCAAGGATCTGGGATTAAAGATTGCCAAAGAAGCGTTGAAACCAGACAACAATTTCATCAGTACGGTGACATCTGGAAGCAAAGGAGATTATTTCAACATTGCACAAATCACGGGATTGCTAGGACAACAGAATTTGGATGGACAACGACCAAACACCCACCCTCTCAAACAACAAACGCACGCTAATTCACTATCCCGAAGTGATTATGAATGATCCCGCGAGAAAATATAGAAGTAGAGGTTTTGTAGCATCTTCCTTTATCGAAGGAATGTATCCTGATGAAATGTTTTTCCACGCCATGACTGGACGAGATGGTATGACAAAGACATCGATGGGAACCGCGTCTTCAGGATATTTGCAACGATCCATTACAAAAATAAACGAAGATATCAAAGTTGAATACGATGGTACAGTTCGTGATGCCAAGAAAAATATTTACCAATTTCTGTACGGAAACCACGGATTTGATCCATCCAAGGTAACGATAAATGAAGAAAAGGGAGAAGTGTATCCCGTAAATTTTGAAAGATTGGCTGGCAAACTCAATATGGGATCCAGTCCTGAAGAGAATAAAATTGAAGAAGCTCAATTTCTGACGGAAGAAGAGATTGAGGAAATTGTAGATGGATGTAAATTTCACATGGGTGACAATATCGTATACCAACAGATGGAAAGGAAACAAAATGAAACGTTGAGAAAACTTTTGAATCGTGTGAAATTGGTTCCAGAAAGATTTCCCGAATTCAAAAGATATACCATTGAAAAATATTACACGTGTAGAGCAACCCCTGGAGATTGCGTTGGAATCATCGGTGCTGCCAGTATCGGAGAGAAACAAACTCAAAGCACTCTGAATACATTCCACACGGCTGGCAAGTTACAGAAATCCGGAACTGAAAAGTTGGAAGAAATTACGTGTTTGAAGAAATTGAAAATGAAAACTTGCTCTCTATACTTTTACGAAAAGTATAAAACGTCTGATGAATTGAGAAAGGCTGTTGGATGTTCCATCGTCGGATTGTATTTCAGAGATGTATATGTTGGAAATCCATCAATTGAAAAAACTCTTGATAAATTTGTTCTCAATTTCGAACTAGATCCTAAAACCATGTACCAGAATAGATTGAATTCATTCCAAATCGCCAAAGCGATAAACAAAAACAATGATTCAAATCTGTTTGAAAATATAAAATGTACGATTGGAAACACTTCGATTCAGATTGCGTTTGATAGAAATGAAATGATAGATTGTTCAGAACATATATCTTCGTTGGAAAATATTCTTGTATGTGGAATGGAAAATATTACGGCGATGCATCTGTGTTACGAAGATAACGAATGGTTTATCCTGACAGAGGGATCCAATTTGGAAAAACTTTTGACTCATCCATTGATTGACAAGAGAAGATTGTATTGCAACAATATCATGGAAGTTTACAACTGTCTGGGAATTTCAGCCGTCAGGAAAATGTTGTCTACCGAATTGAAAAATATTATCGGTGGTGTAAATTCATTACATATTCAATTGCTCGTAGATAAAATGACACAAAAAGGAAAACCAACCGCTTTCAACAGATATACCATGAGGATAAACGATGTCGGTCCAATGAGCAAAGCAACATTTGAGGAAAGTGTAGATATTTTAGTGACTGCTGCGATGAAAACAGAGGTTGAAAACAATGTTGGGGTTAGTGCCGCTGTCATTTCAGGAAATCAACCAAAGGTGGGAACTGGATGTATGGGCTTGTTGGTTGATTTTGAAAAACTTTTGAAACCGAAAACGGAAGCAATGCCATCAATTCAAGAGGATGAAGAAGACGATTACGTTCCTGACGATTTCATGTAACTATATATGATTTGAATAAAGAACAGAAAATGAGTATGTTTGCCAATATAATCAATATGGGTATTGATGCGAAAAAGAGAAATCAAGTGAAAAAGACAGAATCGCGAGACCATCCGGGACTGACAGAATATCTCGAAAAGAAAACAGAAGCTAGAGAAAAGTTAAATCAAGAAATCAAAAATCGATACATTCAAATTCAAAAGGAAGATCTTCAAAAGAAGGAAGAACAAAAGACGAAACCTCCCATTAGACCCAAACCCGTAACCACCCCTCTGATTACAATCGAAGAAGAGGGTGATGAAGTCATACATTACGAGAGTTTGCCCAAGATTGAAAAGAAAAAGAAATCGTTCGGTAGAAAATGTTCAGGATGCGTTTTGGGTTTTATAGATTGTATTTTCGGCGTGTAAATTTCTTTAAGTCCATTTTGTTGCTAGTATAAAATTTCATTACACGACCAGTGTAATGAAATAATTTTATTTAATTTAAAAAATGTTACAGCTATTCAAAAATGAGTGTCGAGATTCCAGAAACTATTGATCTAGTTCATTTCGATAACATTTTTTTGAAATTTGAAAAAGCTATCCAAAACAATGACATTCCAAAACGTAGCGTTGCGAAATATAAACAATCCACAAAATCCAAGATATTTATGTGTATATGTATTTGTATAAATACAATTTTTGGATAAATAAAATGGAAAACGAGGTGGTTACGACACAACCGATTCAAAAAGTCCCCGAAACCAAAATAAAAAATTGCGATGGTTGTTTGGAATGTTGTATGTGTTTTGCCGAATGTATTTTGATTATCGTGGGATGTTTTTCTCTGTTTTAACTTTCATATCTTGAAAAAGATATGAAATTACCTGTACAATTTTGTTTGAATCCAAAATCTGGCATATCTCAAAACGTCGTGTTGTTGGATTGGGTAATCTAATCTTGGTAATGATGGAATAATTTCATTGAATTTTTTTTTATTTATAGTTCCATCGGGATTCACAACGTAATATCCCAAAACGAACGCTGTCGGATTTTTATATCCAACATTTGGCATGAATCCAATTTGTTTTACGATGAAATTTATATCGCTCTTCTTGAAACGAATTCCGTTTTTTTCCATCATGGCTTGAAATACAATTCGCGTAAATTGTATAAATCTGGTTCTCGGATCTCGTAAATTTACATTTTCAGGATCTGATGAAATTATTTCACCAAACATATCCGTTGCTCCCACTCGTCCATGGATATTAAATTCACTTTCAAATCTCACTTCATCTTCTTGAGGTACGAAAATATCTTCATCCTCTTGTTCCTTTGTCCAAAACGTACTTTCGTGTTCTTCATCACCACCATATGCACCATATTCTTCATCTTCGTATGAAACGCTCATTTTAATTTGGAAATATTTCGTTTTGAGAAAAATATGAAATCTAAACGTTTGCATATAAAAACAAAAAATAAATCATGAATACTACTACTAATACGAATAATGGATTTACAGGATTTTGGGGTCTTCCAAAAACTCCAGGACCTAACTCTGGATTCAATTACAGTTTTAAAAATAAAACACCAATTGGTCTTAATACTACTGAAGAAAAACCAAAAATAACAACATTTGGATTTCCTGAATTTAAGGGATTCAACGTGACAAAGCCGGCTGAAAAACCAACATCTGAACAAAACCAAAAGGTTTTGAATTTATTCGAAGATTATAAAACTAAAATGCAATCAGCCCAATCCGCATTTTCTCAACTGAAACCAATTTCTCAATCCTCAACAGTACCTCTGGAGCAGCCAACGGTTCAACCTCTAGGTCAAACATCATTTGCTCAACCGTTAACTCAAACATCATTTGCTCAGCCAACGGTTCAACCCCCCACTCAAACATCATTTGCCCAGCCAACGGTTCAATCCACGATTCCATTTGCTCAAAAGACACCTGAAGAAAATAAACCCGAAAACAAAATGTCACAGCGATTAGATAATAAATTGTGTATATTCAAAACATTTCAAGAATTTGATTTAAATAAAATCATTGCAATCATGTCTTGCGAATCGTTTTGTAAAAATGGATTTTTGCGACGAGAAATCCTAAATCCCGAATTCAATTCAATGGACCGAACAAAAGTAGCGCAGGGTTGCATTGTATCTTTTGTTGATGAAAAGATAACTGACAAAATGTCACCATTTTGTAAATTGCACATTTCAATCCTGAGAGAATTGTATAAAGAAACATTTTCGACTCAGGACGATGTATGGAATTTCGCATCACAAGTTGCTGATTCTGTTGGATTGGAAGTTGTAAGCAATTTTATAAAACACGCCAGAAATGGATTGGAACTTTCAAACATTTCATTTCAGGATATCGATAATGAAAACAATTCGTACGTTTTGGCTTTGTATCTATTTATCACAAACATTGGAAATCCCATCAAAGCTGTGAGTTTGGCTAAAAATATTTCTCCTGAAATGTTAAAACTAGTCATGGATATGTGCATGTCTAGTTACGGTTTGTCATGGGCTTTCGGAGGAAATTTAAATGAAATCAGGGAATATATCTCATTCCACAAAAACACGTATATTTTGTCATGTGAGTAAAAATATTTTTTGGATTCACATTTTTTGGATTCACATTTTTTGGATTCACATTTTTTGGATTCACATTTGTACAAAATTTCATATCTTTTTCAAGATATGAAAAGATTTGATTTTGTACACTGAATATAGATTCAAAAAAATACAGGATGCAAAACAAAAATTGTTTTAAAAGCAAACATAGACAAAGTAAAAAAATGGCAATGGGAATGACAAATCCGTCAAAACTCGCTACGTTTATGAAACTGTGCGATGAAATGGAAAATGGAAAATACATGAATGATTACCATCGTATCAGCATGTATGAAGAAATTCTAAATTTTATTTTTGATTACGATTTGCAAAAATTTGCATTGGCTGACGTTTTGAGAAGTTTACAGAATTTTTACAACGAATTGAAAGAATCTCATAATCTTCCTCCAATGTATGTCGTTGAAGATAAATTTAGACATTTACTTCACATTCCGGCCAAAACAGTTTATTACAATCCTCAAAATGTTCACATTTTTACATCTTCAGCTGTGAATGCGGCGAATGAAATCATGAAAAAATATCCAGCGATATATTTAAAACCATTTGATCATGAATTTTTTGATGTTCTTGAAACGAGTGAATTGGTGAATGGAATTCATCTTCCATCTCTATTTGCGTCAATTTGGGAATATATTTCAACTCATGAAAATAAAACAGATTTGGTTCAGAGAATGATGGAAGAAATTCATGAAAGTAAAGACATGTGCAGTTCGGGGTGTATGATTCGAATGATAAATAGCGTGAGAGGATTCAATGATGCATTTGAATTTAATCTTGAAGAGTACGAATATAACAAAGCGACAGTTTTCAACATTTTAAATAAATCGATTGATATTATGCTTTTGGAAAATTTAACAGAAAATATTTCTAGAATTATAAATTCAGATTCATTTAGAAATGAAACGGAAAATATACCGAGTGAAGACATGTTGAAAATTTTAAAAGATTATACGAAATGTGAATGGTATTTCTCTCAAGATATTTTCTATTATTTGTAATTTTTTTCATTTCATATCTCCATGGTGAGATATGAAATTCTATTACTCGGGATATACAATTTTATACACGGCCCAAACCGTTGCCGGGATTGTAGTTCCCTGAACGAACCAAATGAACCAATTTGGATCATAACAGAATAAAAGTGTAAAATGTACACTCAGTGACATTAAAAATGAAAACATTAATGTCAACAAGAAAAATATAAATTTAATCCAATATCTTTTTTTGGAATAGAAAATTAAATCGCATATAATCAATGCTGGCAAAATGGATGCTCCCGCAAACATTGACATTAAACAACCCAGATGACAAATCATGGGTGGTGTCAAAAATCCTACCACAACTCCGAAATGAATCAAATTTGTTAACGTAAACGCAACTGTGGTTATTGTATAATCTTGCATTTTTTTAGATTGCGCAACTTTTTTAAATTACAAATCTGCCGTGTTTTTAATAACCCATCTATATTTATCAAAAACTATATAATCACCCGTTTTAAAATCACCGGGTTTATCTTGCAGTTCATAACCCAATATTTTTCTACTATTATCTGGAAGATTTGCAATATCAAAAAGTTGTCATCAATCGGATCTATACTCGTGATGCGATATCCGTCAAGCAATCCATCATTTATAAATTCCCATTCACCGTTATTGTATCTGAGAATCTGTTTATTTCGTAGCGTTTCTTTCGAAATTGGTTTGTTGGCTATACTTTCCCTTTCTTGATATTTCCACGTGTTTGTAGTTCCATCGTATACCAAAATTTGTTTGTCCTTTGGAATTTCTGTGGTACCAGCAGTTTTTGTACCAGCCGTATTTGTCTTTTGTTTTCTCTGGAGGAGTTTGGAAAGACATTCCATCGTACGAAACGAGCAAGTCGAGAGGATTAAATCCATACAGCAAAGAAAAAACTTTTAAAACATTTGGATTTTGTCTCAATTTCCAAATGAATTTGGAATGCGTAATTCCGTGTTGTATGAAAATATTTCTGAAATTGCTTTGCTTTTTCACACCTCTCCACGTACTCGAATCGTTTCGATCTACGGGCTTGTCTAATCCACGCGTAATTTCTTCAATACAATCCCAAACGCCATCAATCATTTCAGAAATTTCATCATCGGACAAAACGTTATTCACGATTACGAATCCATTTTCTCTCACAACAGATTTTAAATTTTCTTCAAAATTTTCATCTGAAATGTCGATGGTGAATTCGGAACAATCTGTTCTTACTTTGTTCATGGGCATGTTGGGTTTTGGGCCAATGATACAATTCCATCCTCTTTTAACTTTTTGTCCTTCTGGAATTTCTTCTTTTGCTTCAGAATTTCCATTTGCTTCAGAATTTCCATTTGCTTCAGAATTTCCATTTGCCAAAAGATTTTCAATTTCACTCTTTTTCATTTTTGATTTGACTGGCAGGTTTAACATTTTGGCGCGTTGATACAATTCCGCTCTTGTAGTTTTTTTCCCAACCGAAGATTCTTCTCTCAGAAAATCCTTTATGGTATTTTCAATTTCTTCAATTGGTAGTGAAAACTTTTCACTTATCATAGGTGCTAGTTTTGTTAATAAGGAATCCATTTTGGCTCAATTTATTTAAATTTAATTCGAAATTTCAAAAATCATTTATTTTTTGAAATATTTGATTAGATAGAAAACTCTATTATATTAAAATATAAAATGGATTTTGAATATCTGAAATTGCTCGATCAAGCTGTTAAATTCGCATCTGACGAATATCAAGAAAAAAACCAGTGTGATCATGAAGAGGTTGCCGAGGAAAATGGAAAGAAAACGTGCATGGAGTGTGGAATGTTACTTGAAGAAAATTTCATTATAAATTTTACATCCAATATACTAATAATGAAAAAAAGAAAAAAGACGGAATCTACAATTTATAATGACATCCCATCATTTATTGAACAAAATATAAAGGATTTGACATTTGAAATTTTCAAATTGGTTACCACGAATAAAATTTCACGCAACACATTGAAAAAGGCAATCGTATTGGCGAGTCTCCATAGGGCATCCGCTCTCGTAGGAAATCACATTTCATATTACGATTTACTTGACATGTTTGGATTGAAACAGCACGAAGCCAATAGAGGATTTGCTATTTTGGTAAGTAATATACCAAAGAAATCCAAATACAATCTGAAATTTAATCAGGAAAAAGAAGAGCTCATTAGCATTCATTCAAAACTGAGAAAGATTGGATTGGCTACACCCGAAATGATAAATTGTGTTGTAAATGTTTTTAATTTACTAAAAGAGAAACGCTCAAACATTATAAACACGTCACATCCAAATTCAATCATTTGTGGATGTATATATTTCTGGGTTGTGTATACGGACAACGATAAAGACAATTTCGCCAAGTTGATGGAAATTTCTAAAATGACACTCATGAAAGTATATACCGCAGTTTGTGATACAGTATTCAATTCTGTAATGAAGGATTTCTTTGTCGTTCTCTTACAAAATGCTATCGCGCAACAGATTGAGGGTCCCGTGAAATATAAAAATGTTTTCAAGAAACGCGAAAATGTTTTGTATGGACCAAAATATAAAAATATCATATACAATCCATTTGACTGTAATGAAATTTATGCCATGCCAAATACCAAAAAGGGATCCGAAGAGATAAGACTTCCTCTTGATGATGTTGATGATACCGAAGATTGGAATCTTTTACTTTCAGAACAATATCATACAGCGGCTCATATTTACATGCTCAATGTAAAATTAATGAAAAAGAATGAAAAGGAACTCTATTTCGATTTCAACGATTACAATCAAATTAATAAGAAAAGCGGATTGAAATTGTTTCAAAATCTGTTACAAAAGAAATTCAATCACAAACCCATATCAACCGAAGAAGAAGAAAGTATTGATATAAAAACCCCACCCCTTCAGAATCTGAAGAAGAAGATACCTTTACCCGTCTAATAAAAATTGAATATGAATATTTTAAAATAAATAAAAAGTTAATGCTTGAAATGGCTTCAAATACTACTATTATGGAAGTAACTACCCCCGTGGAAGTTGCAACTACGGCTGTAAAGCCCAAGGCTAGGAAACCAAGGGCTACCAAGCCCAAAGCGGACAAGCCGAAGGAGGACAAGCCTAAGGAGGACAAGCCTAAGGAGGACAAGCCTAAGGAGGACAAGCCTAAGGTTGCCAAGCCTAAGGTTGCCAAGCCCAGGAAACCAAGGACTCCTAAAAAACCCAAGGAAGAGGAGAAATGTTGTGACGTGTGTGTTGAGAAATTCACACGTGTACGACGCGTCCCAATCAAATGTTATCATGAAAATTGTGGCGCTATCGTCTGTCTTGGATGTTTTAGGCAGTATTTGCTGATGGAAGACTCTGATCAGGAATGCATGGTTTGCAAAAACCCCCTTTCCACAGAGTTTATCTTTATGCATACACCCAAGGTTTTCAGAGAGGAATTTATCAACAAGACTGTGGAATTGGATTTGAAACGAGAAGAACAACTTCTCAAGTCCACGCAGGAACGGATGGATGCCAAAGTAAAAGCGTATGGGTTGTATCCAAAAGTACGACTTTTGAACAAAAAACTCGCAAAGAAAAAATTGCCCCAGGAAGAAAGGGATGCCTTGGTGATAGAACGAGATGCTCTGGAAGAAGAAATTGAAGAGTTGGAAACACTCTTTAACAAATCTGACACTGACATTTCAAGGTCGAGTACGACATTCTATTGCCCCTTTGAAAAATGTGAAGGATTGGTAAAGAAGGGTGTCTGTGGAGCATGTGAAAGAAGTTTCTGTAACAAGTGCAAAGAGGAAAAGAAGGAGGATCACGTTTGTGATCCAGAACTTCTTGAAACTTTGAAATTGCTTCGGAGAGATTCAAAACCATGCCCCAAATGTAAAACTCTGATATTCAAGATTGATGGATGTGATCAGATGTTTTGCGTGAATTGCAAAACTGCTTTTTCATGGAGAACACTGACTATCCACCGGGGGCACATTCACAACCCTCATTATTTTGAGTATTTGAGAAATAACAGACAAGAAGACATTGAACGATTTACTTTGTTTGATTTGGATGACCCATGCGGTCGGGAATTGAACATTGCACTTCAGAAAATGTTGCGTCACCCAGACTTTGTTAAATTTTATAATAGAGATTTCTGGTCATTGGAAGAAGACAATATGAACAAAAGTATGATTGTCACATGTGATTTCATTCCAAGGGTCTTGAATGAAATTGAAGAAATTTTACCAATCTTAACAAACTTGGTATATGACGACCAGAGCATTGCGAGAAAGAAAACCAAACTTCGGGAAAGATACATTTTAAACAAAAAGGAGAAAACGTGGAAAGGTGCCCTCCGCCTTCTGATAAAGAAACGAGAAGTTTTCAAAGACTTGATCAAGTTGATTGAGTTGTTTGATGGCTGCTTGAAAGACTTTGTCATTATGAGCGGAAGGGAAACTACAGAAAATCCATACGAAGTTCTTCTGGAAGAAACTGTAAATTTACACAAATATTTCCTGAACCAGTTGAAAGAAATGTCTACTCGTCATGGATTGCAAGTCGCTGCAAACATGACACTGTCACATGGACTCAGAGTTCACACTGGTGAATTGAGGTAAGTTGTAAATATCAAGTGTGTTGAATGAAGGATTACTTTTTGACACGTATAAAATCAAAGGGTAACCCCTCATTCCATAACTCTCCGGGGTTATGGAATAAAATATGAATATGTAAACAGTTAAAAAACATTTTTAAAACAATAAACATGGAACAATTTAGAAAGCAGTGTGATGAACATTACGAAAATGGAAACCCCATCATTTCAGATGAGGACTATGATGTTATGTTTGGAGATGAATCTTCTCATCACGAATTACATTATGAATTAAATCTTTCGAATAAAATTTTAAAATCTATGAAATTACCAGTTTGGTTGGGTTCATTGGATAAGAAGCGAGATGAAAAATCTCTCGAATTGTGGAAATTGAAAACGAAAAAATCTTTTGTCATCAGTACAAAGCTTGATGGAATCAGTGCATTGTACGATGTCCAGAATAAAAAAATGTACACTCGTGGAAATGGGAGTGTGGGATGTGACATTTCAAAATTTTGTAAATATATAAATTTACCAAAAGAAATTTCATCTGATGAAGAAAAAATTTATATTCGTGGTGAACTCATCATGGCGAATGAAACGTTTGAGAAATTGTACAAGGATAAATTTAACAATCCTAGAAATTTAGTTTCTGGACAGTTTGGAAAAAAGACGGTTGATAAAGAAATTTTGAAACACGTCGATTTCATTCCGTACGAAATTATATATCCCGAAAGAAAATTGCAAGATTTTCCAGATGTGCAGATGAAATCTTTAATGAAATCTTTCAGCAATGTATTGATTTGGAAAAAGGTGAAATCAGATAAAATAAATTACGACAATCTATCTGAAATTTTAGACGATTTAGTTTCAAAATCAAAATATGCAATTGACGGATTGGTCATTACGGAAAATATACAATACGAACGAAACGAAAGTGGCAATCCAAAATATTCCGTAGCATTCAAGAAAAATAATTCCGTAGAAGATTCTGTCAGTAGCGTTGTGGAAAGCGTCTCGTGGAATATAAGCAGATGGGGTTTGTTGAAACCAATCGTAAATATAAAACCCGTGAAAATTTCCAACGTGACCATTTCAAAATGTACAGGACATAACGCGAAATATATTCAGGAAAATAAAATTGGACCCGGTGCCATCATTACGTGCGTGAGATCTGGAGATGTCATTCCGTATATAAATAAAGTTGTAAAACCGAGCGATAACATTTCACTTCCATCAAATGCAACGTGGCAAGGTGTTGATTTGAAATCGAATGAAGAAAATGACGAATCTGAAATTAAAACGATAAATAATATTTTTTCAAAACTTGGAGTAAAATTTGTAAATCTGAAAACGATTGAGAAATTGTATCGGGATTGCGATTTGAAATCTTTTTTCAAAATTGTAAAATGTACGCGAGAAGACATTTCAAAAGTCTTCAAAGAAAAATCTGGAGATCGAATTCTGAATGAAATGAACAAGCTGAAAGAAAATGAAATAAAGGTTGCAACGTTGATTTCGTCTTCAGGAACATTGGGATACGGGGTTGGAGAAAAACGAATCGAAATTTTATTCGAAACGATTCCGTATGAAAAAATTCCATCACTCGAACAAATTTGCAAGATTGAAGGATTTGGAAAAAAGTTGGCTGAGAAAATTTTAGAAAATTACGAAAATATGTTGGAATTCATTTCCGAATGTAAATTAAATGGATTACGTTTGGATATTTTCGCGAATGAAATTTCAAATGAATCGGAAAATCCCAAGAAAACAAAATCAACTGAAATGAAATCTGAGAAAATAAAAATATGTTTGACAGGATTTCGAGATGATTCGTTAGCCGATAAATACATCATTAGCAACTCGTTGACAAAAGATTGCAAATATCTCGTTTGCAAATCAGTTTTGAAAGAAACTACCAAGATGATAAAAGCGGAAAAACTTGGAATACAAATTGTATCTCGTGAGGAATTTTTGGAATTGAATGTATAAATAAATGATTTAGCAATTTTTAAATTAATCTGTAAATGTATGTTGCAAAACATACAAGATGGAATTTTTCACATTCTCTGCCCGCAATGAGCGAATTAAGAACATGATGGAAAATTTCAACATTCGAACTCCTAAAAAAGAAAAGTATATCGTCGACATTGATGATATTCTCGTTCTTGAAGATTTTCATACATTTACATCTGGAGAGAAATATCACCTTTTGAAATCGACACTTTTTTCACGAATGTTTTGCATTGGTGGAGAATGTATTTCAGAAGATGGAAATGTCATCATATGTAACATGGATGATTATATTCATGAAGGTGAAAATTTTACTTTCTTGGATGGAGTTCAAGCAAAGTATATGACAATGGTTTACAATGACATGACAGAGACCCTGAGAGATTTATATCTCAAAGGTGTAATATCTGAATTTGACAAGACTGTTCTCATACAATATCTGTTGAAATGTTTTGAATACGTTCATGAACATCAACATATTGCAATTGAGGAATCTGACGATGAAGACGATTCTGAAAGTGAAACAGATTCTGAAAGTGAAACAGATTCTGATTACTATTCAGATTTCGAATCTGATGAAGAGTAAGTCACATTGGAAAATGTGCATATCCCTTCGGGGATATGCAAATATATTAGAAAAAAATGAATCAACGAATTTTGTAATGATGTTGAAAAAATAACTGCGCAACTATGGCATCAGAAATATTTTTCAACACTGACAACGATCTTATCGTCAAGCTTATGGAAGCCTTTAACATCGAGGCTCCCAAAGATAAATTCCAGTTTGTTGAGGAATCTCTCATTCTGGAATATGAAGAGCTTGATATAATGGACGACTTCTCCAAGATTGACTATGTGAAAATCTTGTTATTTTCACGCATGTTTGAAATTGGAGATGAGTGTATACGCGGTCCGGTGTTCATCCAACCGTGTAATTTCGACAAGAGAACGTATGAAGATATTGATGAGTTTTTGGATTTCATCAACGTTGATATCATGGAAAGCGTTTTCGCTGACATGTGCAAAGGTGTCAGCAAAATATTTTCAGATGGATTGATTACCGAGGATGAAAAATATTCTCACGTTGTATATCTGACGAATAAAATGAATCTTTTCAGCAAAGAGGATCCATATTCAGAAGATGAATACGATGAAATCATCAGCGTTGACTAAAAAATTTATTATATTTCTGAAAAAAGGAAATATAATACATATCCCCAAGTGGGATATGTATGTAAAACATTTTCTTCTACAAAAACTACCGGGCTCAAAATATTTAATTTTTTCGATCTAGAAATATAGAATAAAATAATAAAATGAGCACTAAAATGGCAACCAATGTTATGTGTATCAACGAAGTAGCTAAATTCAAAGAAACTGAAATGGTACTAAAATATTCGAATCTACTTCAGGATATCTTGGAATATATTCGTATAACCAACTTCCAGATTGATACATTCATGTTAGACAAATTTTGGCAATGTGTGAGCGAAAGCAGCTCGGCTTCTATCAGCGGAGCTGTTCTCAACTGGTTGGGTTATGAAAATAAACATGAACACGATAGCAAATCCCATTTCATAGAACTTCTGAAATCTCACAACATTGAATTTACTCAAATTAAACAAAATCATGATAAATTTTCTCAATATCCAGATTTGGTAGAGGATGCAAAAAAATATTCTAAAGCTGCGCTCAAGAGCAAGCAGTGGATCATCATGAGATCCGACGATTTCAAGGAAATGGTCATGTGCCTGAGAACCAAGCGTGCAAAAGAAATCAGGAAATACTATCTCGCCATCGAGAAGCTTTTCAAAATGTATTGCGAATACACGATTCATTTCAATCTCAGAAGAGAAAAACGAGCTTTGGAAGAAAAACAGGGCACCATTGATGATTTGGTAAAGCTGATAAAAGAGTCTGAAGTCAGGCAGAAAAAGGAAAAGGAGGAAGCTGAAAAGCTTAGACAAAAAGAAAAGGAGGAAGCAGAACGTAAACACGCAGAACTTATTGCCCGAAATGATAAGGTACTAGCGTATTCGAAATGCAACAAGGACAAGCTGGATGACGCGAATGAGAAATTGGAAGTTATGGAAGGCAATCTCGAAGCTGTCCAGGGAAATCTTCACGACGTTGAAAACAATTTGCAAGTCGTTCAAGGAAATCTAGATGATGTCGCGAACAAATTGGAAATTGCACGAGATGTCGTCGTACCAAAACCCGCGAATAAAAAGAAATTGAACAAATTTGGTTTGATTAGAATGTCTCCTGATTACATTTACGACGAAAGCGATCCCGGTTACATGCGAGAAAGCAATGTCGTTGTCATACGCAGACAAGCCGAGTCATTTGATTTCAGAGTGAGACAAATCAGAAACTACGGAAATGGTACAAACAGAGATGCCGAAATTCTGATTGAAAGAGAAAACCCAAATTCCATCAACTTGTCAAATCGCTTGAAAGAACACGAAAAGGATGGACATTTCTATTTCACGAGTGTGTGCGGAATCAGATATACGGAAACGGGAGATGATGAGTTTGTTAGTAAAGATGTCGTAAATGCCATATCTGAGGAAATGTCAATAAACATTCGCGATTCATTTCGCAATGGATTGATTTCTGAAGATGATAAATATAGATATTACGCACAATTGTCAAATTGTGTAACGGCATTTTTTGATAATCTTGACGAAGATGAGGATTACGACGAGGTTTACGACGACGAATCTGACACTGATGACGGTTATGAATCTGAATAGAAAATTACAAAAAAATACATATCCCTTCGGGGATATGTATTTTTTATTGAAATATTTGAAATGGGCATATTACCGAAAATACAACAAAATAAACACTATGGAAGCCAAATCAGGATCCACCCTAATTAAAGAATATTATGAAAAGACAAACTTTGTCAATCATCAAATAGATTCCTACAATGATTTCGTTTCACGTGGCATTCAAACGATTGCTCAACGTGAAAACCCAATCATGGCTGGGAAATTCAAAATAGAAATCAACAACATTTACGTTGATAAACCCATCTTTACCAAAAAGGTAAAAGAGGGAGAAGCTGATGAATCTGAAGATGTTGGAATGAACGATTGTACCGAAATTACGGATGACGCTCAACCAATTTCAGAAGGACAAAAGATTAGCTATCAAATTTGTCCATTGTATCCAAATGATGCGAGAAAGAGAAACATGAACTACGACGGAACGATTTACGTTTCATTTAAGGTTACAAATACCCAAACTGATAAATCTGTAGAACATAACCAAATTTCAATTGGAAAGTTACCAATCATGCTTAGATCAAATTTGTGTAGATTGTCAGAGGGGAACAAAACGGATCACGAGGAATGTGCAAATGATTTCGGAGGATATTTCATCATAAAGGGAAAGGAGCGCGTTCTAGTTGCTCAGGTCATGAGAGCGAATAACAAACCGTTCGTAACCCAGATTGAAGAAAAGGAAAAGTACGATTACCTTTGCGAAGTTAGAAGTACAAACGAAATTGGGGGTTCTATTCTGATTCAATTGAAAATTTTGAAACGTACACACGAGCTTTTCTTTTCACTCCCATATATTAAAATTAAAGCCATGTTGCCAGCCGGATTGGTTTTCAAAGCGATCGGTACGAGTCAGGAAGACATGTTAAAAATGTGCCGAGTTACAGTTCGTGACGTAAATGATACTCTGATTAGACAGTACAATATGGTTGATACCGTTGAAGGCGCCATTGAATATATCGCGAATAACATTAACGACACAAACAAGAACAAGGACTATGTAATCGATATTTTGACAAAGGAATTATTTTTCCATTTGGGAGCACTCACACCCGAAAAGTCTGCCGCGTATTTGGGATTCATGATTAAGAAGATTGTTGATACGGCATACTTGTATAGGGCGGTTGATGACAAAGACAATCTGTCAAACAAAAGGGTTGATGGAACATCTTCGTTACTCACATTTCTGTTTCAAATTGTATTCAAGCAATTTATCAAAACGATCGTAAATCAAATCGAAAGCAAGAAAAACCCAGATCCAATCACAATCATAAAAAATGTAAAAAATATCACTCATGTTCTAAATCAGGCATTCATGACAGGAAACTGGAATACACAAAGGAGTACCCTGTTTACACGAGAAGGCGTTTCTCAGGTTTTGTCCATGCAAAACTATGGAGCCAAGATATCCCATTTGAGAAGGATGGCCATTCCTTCAAACAAGAATGGAAAGATCCTATCAGCCAGAAAGTTGCACGCCTCTCAATTTTCTTTCATTTGCCCATATGAAACCCCAGAAGGAGAAAAGGTTGGATTGGTTACAAATTTGGCATTGTCTGCTACAATTTCCACTCACACATGCCCCATCGCAGTAACAGAAGTTGTGAAAACATTCAAAGGATTTCAGGATGACTATTTTGGAAAAAATCTTGTATTTGTCAATGGAAATATCATTGGATCGTGTATGCACATGATGAAGTTTGTAAAGGAATTTAATGAATACAGATTGTCTGATTTGATTGACAATTCCGTGTCCATTATAAAAATTTCTGATGAGAATGAAATTCATATTCAGACTGACGAGGGAAGATTGTTGAGACCCCTGTTTGCTCTTGGACCGCGCAATGAAATTTTGTACAAACAGGATCCAGGAAAATCTTGGGACGAATATGTGAAAACTGGCAAAATTGTTTTCAGAGATGTTTGGGAATTGGAACAGTCTATCGTGGCAATGTCAAAAGACGATTTGAAGAAAAACAGATGTGACTATCTGGAAATTTGTCCCGCAGCAACGATGATGTCTGTTATGGCGTCTGTTATTCCACTATCTAATCATTCACAATCCCCAAGAAACGCATACCAGTCCTCAATGGGAAAACAAGCTGTCGGAGTCCCAAGCATAGCGTATCAGGAAAGATTTGATACAACCCTTCAGGTTTTGAATACGCCTCAACAACCCATTACGAAAAGCAACATGGTTAACGTTCTCAAATTTAACGAAATGTGTCACGGAGCCAATCCCGTCGTAGCCATCATGACATTTAGCGGTTTCAATCAGGAAGACAGCATCATATTAAACAAGGGTTCGTTGGATAGAGGCCTGTTTATGTCTACAACCTACAAAACAATCACGGAAGAAGAACGTAAAAAAGGTACATCGGAATCTGAAAATATATGTCTACCCCCAGTTCAATATCGAAACAAAAATCACAACTACTCATTTCTAAACAAGCATGGAATCGTATGGCAAAAGAGTACATATCTGAAAAAGGGTACAGTCATCATTGGAAAGGTTACAAAGAAGAAAATCAAGGGAACAAACGAATATACAGTTACAGATTCAAGCGTTGTAATCAAGCATGGGGAAGAAGGTTATTTGGACAAGGTTTTCATAACACTGAATGAAGGAATTCGCATCATCAAGATTAGGATCCGAGTGCCACGTATACCAGAAATTGGAGATAAATTTGCATCATCAACAGCCCAAAAGGGAACGTGTGGAATGATTTACGCCCAAGAAGATATGCCATTTGACAAAGATGGCATTTCCCCCGATCTCATCATAAATCCACACGCAATTCCATCACGTATGACGATAAACATGTTGATTGAAATGTGTTTTAATCTAATTGGTTGCAAGTTGGGAAAAAGGATGGATGCAACACCATTTGAACATAGAAATATCGAACAAGAGCTTTTAGATTGGGCGGAAAAGGCGGGAATTGAAACCTATCTTTCTACAATGAAGGATGGAAGAACAGGAGAGGTATTCCCTTCAAAAATATTTATGGCCCCATGCTTTTATCAGAGATTGAAACATATGGTGGGTGATAAAATTCACTCGAGAATAACGGGACCATTAGACAGCATGACTCATCAACCCGTGGCAGGAAGAGCAAAGGATGGAGGATTGCGTATAGGTGAGATGGAAAAAGATTGCATCCTCAGTCATGGATCCACCCGTCTATTAAAAGAGTGCATGTTTGACAAAAGTGACAAATATTTTGTACCAGTATGTAATTTGTGCGGAGAGATATCAAACAAACGAGATTTTTGCGTAAACTGTCAAGAGGATAGTGTGGAAATGAAGGTTATGCCATATGCAACCAAACTACTCGTTCAGGAGCTAATGGGAATGGGTATGAACCTTATATTCAAGTAATTCTCTCAAAATATGAATTTTTGAAATTTAAAAATATTGGAAAAAGTTAGTTGTTTCAACTAAACAAACCATGGCTCCTATTACACGCTCTCAAGCTACTACTGCTACGGCCGTTGAAGCTAAAGCTACTGATATGGAAACCAAGGTTGTGGAAATCACCAAGGGTCTCCCGGAAACACCACCCGAGTCTCCTGAACGTGATCTCCCCAAGTACGTCTTGTGGGAAAACCAAGTTGAAATAGTTGATTGGATGAAGGATGTGGAAACCAACCCTTCTAACCCAAACATCAAAGGTGGTATAATCGCTCTGAAAATGGGTTTGGGTAAGACATTGATTGCCTTACACCACTGTTTGAATGATGAGATTAGGCCATCTTTGATTGTCACCAAGAAGGCTATTTTGAAGGAATGGATTGAAAATGGAACATCCAAGTTTTTCGACGATATCAATGTTTGCGTTTTGGATAAAAAGGCGAGCAAGGATGAAAACCTGGATGAATATGACATAGTCATCACCACATACAGCTATCTTGTGAGGGCTCATCTCGAAAATAGGCGCGTCATGCAAAAAACATGGCGTCGTGTGATTTTCGACGAGTCTCATCTTTTGAGCAACCAGGCAACCAGAACAAACAAATCTTGTAGTTCGCTTAACGCTGAATACAAGTGGTGTCTGACTGGAACCCCTATTTGCAACAGAAAGAAGGATTTGCTCGCACAGTATCAGATCTGTGGTTATGGGGGTAACATACATTCCCTCAATGACAACGATTTGGACAAACACATCAAAATAAAAGACAAGACCATTCCTGAAAACAACATCCTATTCCACAATGTTCCAATGACACCCGTGCAGCGTGAAGCGTATGAAATGTACCAAGAAGAACTGGAAGAAAAACTCGCCAACTGTACAACAGCCGGAGAGAGATTGGGGGCTTACGGGTCCGCAATCATGAAATTCAGACAGATTAGTATTGGATGTCAGCTTCTTGGCGTCGAGGACGATGACAAAAATGAAAAGGCAAAGAAAATGTTGGAGCTTGTGAAAGCCAGCCCTAACAAAACTGTCATCTTTTCTTCCTTCAGGAAGGGAATCGAATTGATTTCATCTTCACTTGAAAAGGAAAAGATTTCATTTGTAATCGTCGATGGTCGTACAAAGAAAAGGGACCAAGTCATCAATGATTTTAAAAGCGACGAGTCTATCAAATGTCTTATAATGAATTACAAGGTGGGGGCTGAGGGATTTAACATCCCAGAGGCTTCTTCAGTAATCTTGTTTGATCTTTGGTGGAACAATGCTGTACATCAGCAGGCGTTTTTCAGAGTCATTCGCCCTTCTCAGACAAAGTGTGTCAAGATACACTTTATTCTGACTGAAGATAGCTACGATGATGTGGTCATGAAGAAATGCAATGAAAAGCAGGATATCATTAAGGAACTTAATATCATCTAAGTGTAGCACTAAGTGTAATCCTAAGTGTAATCCTAAGTGTAACCCTAAGTGTAGCATTAAGTTTAGACATTAAGTGTAGCCCTAAGTGTAACCCCAAGTGTAACCCTAAGTGCATGAAACATTGCATGCTAATTTCAAATCATATGAACTATATAATTTCGTATGATTTGAAATTCATTACCCCTCGGGGTAATGAATATTTTTACACTTACACGCAGTCAATGACACCTCTGATCATTGTTGCCATTTCGTCGGCCTTTTTGTTTGAACACTTGAGTCCCTTTTCCTTTACAATTTCCTTGATGATATTTTTACTCGTGTAATATACGATATGATCGATTGGAATCTCGTAAATGCTGAGAAGCCACAAAGCCGTTCGCTTGTCAATGGAATTTATTCTACTAAAATCGTAAATGTAATACAATGCACTCTTGATGATCGAATAGTCCTTTTCGGATAGATTTTCCTTGTAGCTATTGAAAATATCCTTGTATTGCTGTCGCTTTCGATTGGCGAGTGAAGCTCTGACATCCCCGATATTTTGCATTGAAATCTTAATAAGTTCTTGAACAAGAGGGGGGTACTGTTTACGGTCCTGTCTAGATCGTTCGACAGATCTTTCTCGTGATCGCTGTTTTTCCTCCTCTTCTACACGACAAGGTTCTTCTTGACGTTGTTCATCTTCATGATATTCTCGTTCACGCATCTTTCTTGGTTTGGATTTTGATTTTTGTTTGATTTCCACCTTGGTTGATTCCACCTTTGGTTCGTCAACCTCTGGTTGTTTCAAAGTCGCGCGTTTTCGTTTTACAATTGGTGATTTGGGTTTTTCAAGAACCATTTTTTCTATATTGAAAACTACCCCTTTATATCATTTCCTTATATTAAATCATTCGTACACTCTGTAGTCAAAATGTTGAATGTTGTAAAATTTTTGCTGCGAAAAAATGATTTTAAAACTGTTATAAATATGAGATTTGTATAATAAGATATCGAAAATCATGGCTTTGTGCAAATGTTGTACATTTTACACATGGAATTATATAAAATCAAACGAATGGGTTGGCTTTTCTGAAGAAAGAAGAATGAAAGCCGGTGGAATTATATTACACAATGGAAAAATTTTAATCGTGCAAACGAGAGAAAAAAAGTGGGGATTTCCAAAAGGCGGAATTGAAACGAGTGAAAATGTCATAAAATGTGCTGAACGTGAGGTTTTAGAAGAAACTTCTCTCAGTTTATCGTTTGAAGATTCGAATAAAATCAGAATCTCAGATGTGACATTTTATGTAAAATATCTGAATGAAGATCCTCCGGATCTCAATCTCGGTATGATAAAAAATCCGGGAAATGATTGCACGGGAATAGGATGGATTCGATTGGGATGTTTGAAAAAAATGGTTGAGAAATCAAATTCTCATTCAGATCCCGTTTTGAATCGTAGCATTCGCATGTTCATGAAAAAATACGCGTATTTTTTTTAATCCCGTTTTTATAATACTAGAAAAAATTATGAAATATTTCAGAGAAATATTTCATTCTCAAATATGAAAATTTGAAAAATCGAAAAACACATTTATGATCAATAAGTAATACATTCAAATAATGTTTTCAAAGATGCAGAAGCAACAAGTAAAGGAAATCTTCAAGAGGAAGCCTGATGTTGACAACAACGTGGAATTGTATTCTCACGATTTCTTGTCAAACAGTGCCAGTCTTGAAAATAGAAAAAGCTACATTTTCCACGGAGATGAGCTTTTCCTAGAAGGATATCCATACTCTATTGAACTGACTGAAGATGATTTCTACAGCGGTTCAGAACCCAGCGGTTTCGAGTTTGACAAGTGTAGATTTTTTGAAGCACATGAAGGAACGTTGTTGAGAGTGTTTAACATTGATGGAAAGTGGTACACATCCACCAACCGTCGTTTGAATGCCTTCAACAGCAACTGGATTTACAAGAAATCTACATTTGGAATAGACTTTGCAGCAGCGGTAAAGGAAAATATACGTATTGTTTCAGATGATGAGATTTTCGAGGAAGAAGAAAATCTCACACTCGAACAACAAAAGGACAACGCCAGGAAATATCTCGATGAAATATACGAGAGAAATCTGGACAAGGACAAGAAGTACATGTTCCTTTTGAAGCTGTCCAAGGAAGAGAAATTCGTTTGCAAAAGCGTTCCATTTTCATTTTTCAATGTTGGTGTTTTCGACAAGGATAACAAGTTGGATCTGACAGAACCTGTGGTACTTGATGGATACAACGTCCCGACACCAGCAGAACCCAAATTTGAAAGTCTTGATCATTTGTTTTACGAATTGAGAAATGTGGATCCTGAATACATTCAAGGATTTATCGCAATTCAGGAAAATACAAAACATTTCAAGATTTTGAATGGATTTTATAAGAGACTGAGTGAATTGAGAGGGGTAACTCCCAGCCTCAGATTCAGATATCTGGAGCTTTTGCACGAAAAGGCAAACGCTCAATCAGACCAAGAATATCACAACTGTGAAATCAGAATTGATGAGTTTTGCAGAAGATTCGATTTTGTTCCAATTGCTGTTGAAAACCAAATTTGGAACATTGTAAATGAATTGCATGCAAAATATTATACAATCTACATCAACAGGGAACGATGTGATGTGGCTCCAAAGATGACTAAAATGTTGAATTATATTCATTACGAATATATCAATTCTGGATATGATCTGATTACCAGCAAACCCAGAATAAGATATCTTGTGGAATACACAAATCCATCAAACCTGAATCAGTTGATTGCGGAACATGAAAAGGCGTGTAAGCGTGTCGAGTAAAATCGGCTCGTATATAAATTTTGGATTTGATTTGTATTTTTTGAAAAATAAAAGTACATTTTACATTTTCCAAAATTTCATTACCCTTCGGGGTAATGAAATGTATTTTATCTAACAACCTCCTCTCAATCTAAGAACCAAATGAACAGTACTCTCTTTTTGAATATTGTAATCCATCAGGGTTCGTGAATCTTCTAGATTTTTTCCAGCAAAGATGAGACGTTGTTGATCGGGAGGAATTCCTTCCTTATCTTGAATTTTTTGTTTTAAAAGTTCCACTGTATCAGCGGGTTCAACCTCTAGTGTTATAGTTTTTCCAGTCAACGTTTTCACAAAAATTTGCATATTTTTATTAAGAAAACTTTATTTTTTGTATAAAAATGAAATATATAGTGTTTGTAGTATTATTTTTGATTTTTATCAACTATACAACAGTTTCCAAATCAAAAACAAGACCCACCAAACAAGCACCGAAAATCAAAAACGTAGTAACAAAATTAAATGTGAGAAATAGATCCATTTTAGAAAAACTACGAGTTTTAGTACACAGTTCCGAATTTGAATCGGAAGATAGTCCATTGAAGTGTATCATTGAAGTAAGCAAACCAGAGATTGAAATTTTTAAATCCAGACGTAATATATCAAAATATATCAATAGCCCAGATTTGAAAAAATTGTTGATAAAATATGCCGAATGCATCTCTTGTTATACGGAAATTATTTTGAATACGAGCGATGAACAACTAGAAGCAACAGATTTGAAAAGAATAGTAGAAAGTTTTCGTGAAAATTTTATTCAATATACAGGTTTTGTGAAACGATTAAAATCTCAATTTGAGATGATGTAAAAACAAAATCTATATTAATAAAAAAATGAAATATCTTATTTTTACAATCGTGGTTATACTTTTGATTTTGCTGGGATCACAATTTGTCATGTCCGCAAAACCATCGGATATCGTAAAAGCCGATGAAGTCAAGAAAATATTTGCCAAGACAACCGCCGTTTTGGTGAAAATAGACACGTTGAATACAGCCGCCGGATCAGCAGCGGCCTCTCCACTGAAAAGTGTTGTAGAAGCCATCGAAGATGATTTGGAAAATTTTGTCCCAAAAGCTACCATCACGGAATACATTTTTGTAAGACAGGGTAGTCCTGAAGCTACAAAAACAAACAAAGATTATGTTTTAAATTTAATTTTCCATCGAGCTGAATATGTCGCTTACAATTTGAAAATTATTTTGCAAACGAGCAAGGAACAAACTGAAGAGACGGATCTGAAGACCGCCGTTGAAGGAGATCGCGCGGCTTTCGAAGCGTATATAAAATTTATCCAAGATACAAAATCGTTGTTTGAATAAATTTATATGAAAACATATTTCGTGAGAAATATGTTTCTCAAAAAAACATGAAATTTTTCAACATATGAAAAGAATAGAAATAAACTAAAATGGCTACAGCTAAAATGGCATCTGCTACCGTAAAACAAAACAAATATGTTAAACAAGATCCAATTACACACATTTTGAAAAGACCAGACATGTACGTTGGCTCAAAAATTTTTGAAAAGCAAAACGTATACGTCTATTCGAATGAACAGGTTGTCAAGAAATGTATCGATTTCTGTCCGGCACTCGTAAGAACATTTGTCGAAATTGTTTCAAACGCAGTAGACAATCTTGAACGAGATGAAAAAATGACATATATTTCTGTAAACCTAACCCCAACTGAATGCGAAATAAAAAATGACGGATCTGTAATTCCAATTGAATCCCAAAAGGTTGATAACGAAAATATTTACAACCACTCTCTTATATTTGGACATTTGCTATCCGGAGAAAATTACGACGATTCGCAAAAACGATTCACTTCAGGACGAAATGGATTGGGGGCCAAGCTGACAAATGTCCTCTCTACTTCATTTACTGTTGAGGGTGTTGATCCCAAAAACAATCTCAAACTCGTACAGACGTGGACAGACAATATGAGGAAAACCAAAGGACCCAAGATAACAAAATCTTCAAGAGCGAATGGATACACATTGATCAAATGGGAATGGGATTTGGATTGGTTTGGAATTAAAAAGATTTCGAATGACATTTTGGATTTGTTTGCATTTCATTTACTCAACGCGGCAATGATTACGGGATTGAAAATTTCGTTGAATGGAATTAAATTGCCAAACAAATTTAATTTATATTTCAATTTGTTTCAAGATACCAACGAATCCGAATTGCTCAAACTAGAAAATGAACATTCCAGAGTCCTCGTTTCATCATCTGACGAATTTGAACACATTTCATTCGTAAATGGAATTCAGACAAAAACTGGAGGAAAGCATGTATCGGCTTGGGTTGAAGCCGTGTGTAGACCCATCGTTGACAAACTGAGAGGTAAAGGAAAAAATCCACCACCCATTTCAATCAAGGATGTAAAAAATCATTTCAAATTTCTCATCATTACGCGAATTCCCAATCCCGAATTTGAAAGCCAAGAGAAAAACGAATTGAAAACAAATGTAAAAGTAAATCCAATTACACCGGCTCAGGTTACAAAAATATTGAAATGGTCAGTTGGATCCGAATTGAAATCGTTGGGACTTGCAAAAGAAAAGAAACAGGTTGCGAAAACAATGGCAGTCTCTTCAAAACAACCCATTGTGGATGGATACGACAAGGCAAATTACGCCGGGGGTGTCAGAGGAAAGGATTGCACGCTGATTTTGTGCGAGGGTCTATCCGCCAAAACATTTGCCGTTGATGGAATCAGCAAGGGATTCAATGGAAAAAAGGGAAGAGATTGGTTTGGAATATATCCACTCAGGGGAAAGCTGTTGAATACGAGAAATGCATCACCCACATCAATCAAAAACAATGCCGTAATTACAAATTTGATTAAAATTCTGGGATTGAATTACGGACAACCAGACAAACTAGACAAGTTAAATTACGGAAAGGTGTGTATCATCACAGACGCTGATGTAGATGGAATTCACATCGAAGGTCTCTTGTTGAATTTCTTTGATTCACTATTTCCCGAATTGATCAAACGGAATTTTATTACGAGTATGAAAACACCCATCTTGAGAATCGGAAAGGAATATTATTTTGATGAGAAAACCGCAATCAAGGCTCTGGAATCAAAGGGAAATAAAAGCGTAAAATATTACAAGGGGTTGGGAGCGATTGAACCGAAAGAGACGGAAAGCGTATTTGGGATAAAAATGTTGCAATTCAATCAAGATAAAAAGGCCAAGGATTCATTTACGACAGCATTTGACAAATTAGAAAGTAGCGAAAGAAAAATGTGGCTCGAAAACTATTTACCCAATTCACAAAATGGAAAAACTCTAGATGATGAAAAATGTTGGGAATACATTTCATTTGACATTTCCAGACATTTGAATGAGGAACTTATAAAATTCTTTCACGACGATTGCAAAAGAAGCATACCCAGCGCATTAGATGGACTCAAAGAATCTCAACGCAAGATTATCTATACCGCGAAAAAATGCAACATAAAAACGAGAGGAGATATCAAGGTTGCCCAATTCGGAGGAGAGGTTGCCAAACATACAAATTACCATCACGGAGAAGAAAATTTGTTCAAGACAATCATTAAAATGGCACAAAGTTTCACGGGAAGTAACAACATTCCCATCTTGAAGGAACTTGGTAGATTCGGAACTCGTTTGGAAGGCGGAGAAGACGCGGCTTCACCCAGATATATCAAAACAAATGTTGTTGATAGATTTGACGAGTTGTTTAATCCCAATGATGACAATTTACTCGAATTGAGAAAAGATGATGGTGATTTGGTAGAGCCGTGTTATTACGTGCCAGTCATTCCATTGATTTTAGTCAATGGATGTGTTGGAATAGGAACTGGATGGATGTGCAACATTCCTCAATTCAATCCCAAAGATGTAATCAGGGCTTCAAAACTGTGGATGGAAGGAGATAGACCCGAATTTGAAAAAGCTGTAAAAAAGATGGTTCCCTGGTATAATGGATTCACGGGAGAGATTCTGAAAACGGCTCCAACAAAATTCCAAACCAAAGGAACATTTACTGAAAAGAATGGATTGATAAAAGTAACTGAATTGCCAATTGGCCTCTGGAATTCTAAATTCCAGAAAATGTTGGATGAAAAAGAAATTTCGTACAACAACAGATCGACTCCAACTAGCGTCTTGTACGAAATCAACAACCACGATGGGAAATTAAACATGCAAGATTTTGAAAAGAAAATGTGTACATCTCTGAATTTGGACAATATTGTCGTATTTGACAGAAATGAAAAAATTGTCAAGGTTGATTTAATTGAGATTTTTGACATGTGGGGAAAGGAAAGACTATCGCTCAACCTGAAACGCAAACAACATCGAATGACTGAATTGAATGGAAAACATAGATTGGCTACGTGTAAAAGTAAATTTATACAAGCCGTGAGAAATAAAGAAATTATTTTGACAGATTCAGAAGAACGTATCGTAAATGTAATCAAGGAAAAGAAAATCGCGAAAGAAGATAGCGAAATAAAAATTTTATTGGATATGCCAGTTCGTTCACTCACGAAAGAAAAACAAATTCAATTGGAAAAACAGATTGATGAAATTGTAAAGGAGAGAAAAATTTTGTTAAACAAGACGAGCGTGGATATATGGACTGAGGATATTAACATGTTTGAATAGGTTTATAAACCCGAATTGAATAGTATAAAATGATATATAAACCCAACCCAAAACTCATTACTAGTCAAGATTTAAAACAAAACGTGGACTACGACTCTAAACGAGAATGCAAGCGAGATGTTGAAAAAATTGTTCCAGTCATCGTTGTTGAAAGACCGGTTCTAGAACGTTACGATTATATATATAGTATGGTTTTCGGATTTTTCAATTTGGCGTTTTATCTATGTTCTTTGGGTTTTGTGATATCAGCAATTGAATATACACCTCTCAGAGAATCTTATACGAGTTGTTTTGAAAATATATTTTTCAATTTATATTTTCTTTTATTTATGGTTTTATTAAATAGTATATCGGCAGTAATATTCTTAATAGGGTTATTTGCGAAAAACCACTGGCTCGTATTACAATTTCTTTCTTTGAAAACTACAAACTTTTTATGTTTTTTAGTATTTTCACTCTCATATTTCCCAGAATGGTGAAATTTGATACGCTTTTAAAAGGTTGTCCCAATGAAAAAGAATTGATCGAAATAGATTTTGATATTATATCCTTTTTTGTAATCATATGCTTTTTCTCCATTTCCATGATAAAATTATTCAATATATACACGGTTCGAAAAGTGTACACGCTTATATAAAAAAATGGATTTTTTCATATCCCACGCGGGATATGAAATCTAAAAAAGTTTACAAATCTTCATCGTCCACTTCCATGTGAATATTTTTGTCCAAGTAGTGTTTTGTGAGCTCGGTATAATCTTGTTCCATATACCATGGATTATCTTGAGCTCCCGCAACCTCTTCTGCGTATCCAGTATCAGCAGAGTACGACTTTTTATCCTTTATCATATTTTGTATGATGGAACAATCTTCTTTCAGTCTACACGTGAATCCACCGGCGGGATCTTTTATGTAATTAAATTCAATCTCTTTTGGGAAATATTTCCACTTGATCAAACCAACTCTGAATAGAAGAAAATCGGTTTGTGGCGAACCGCATATTGATTGCGAATTTGTGAGATGAGAAAATTTAATACTGTTTACGTGTTTTAGGTAATCTAAAATCATGCGCTCTCTCTGAGACGGTCTATATTTCGCAAGGGTTCGTTTATCCTCAGTATCTATAATGATGTTGAAAACATCATCGATAATAGTCCTGGCGCAATCTGCCAAGCCGTTTCGTTTTAGATGTAATAAAATCTTTTGAAATTCGGGTCTTATGTGTGTATACCAGATACCCTCTCCACTCACGACGTAATGAACCAAAACATTTAAATCTATTAGAAACGATGTAACCAAAAGCTTCATGTCTGGAGCCGATGGCCAAGCTAGAAAATATTTTATATCAGTATACGACGTGTCGGGATGAGTGTGAAATGAAATTGGAGCCAGTTGATTGTGGGGTATATTTACGGCAAAATCTTCACCGTAAATAGCAGTTTCCGTGTTAAATCCTAAAACGGCTACATTACCATCGTATTTCGAAATGCAAATTTTTCCACCAACTTCCTTTCCCTTTTTATGATAACCCTCTAGATTTTTCGCCAAACTTTCAGGAAAACGAATTACAACAGAACACGTATCAGTACCAGCCGTTGCTTTCAAATTTGAAATGTAACTCATTGTTTGCATAGGATTTATAACCGTATTGTATTTCAAAATTAAACTACCCGCATCATCAGGATCAACATCTGGTTGCGTAAATCCGAGATTTGTCAGAGTATAGATTTCTGAATCTGGCTTGCTCAATTTAACCTTTAAATTTACAGGAACTGTGAAAAAGTTTAAAACGTAATCAAACAATCTCCTGATGTAATTTTCTGCAGCTTCCCACGTATGTACAATCGTGGCACTTTCATCAGATGTTGATATAACGGCCAGCCCCATGGGAAATAGATCGTTTAATGTATCTTTTGTCACGGGTCCCTTCTTCACGATTATAAATAAAACGTACTGTTTATCAAAAACTACGTTCAGTCCCGAAACCCACGCTTTTATTTTTGGATATAAATGTAGCGATTTCATGGATATGATTGCAACATTTTCACACGAAAAGAAAAAATAATCTCTCATTTTGTTTTTTATATTCTTAACAGAATATAAAAAAATTTTTAAATGTTTATTCCAACATGCAATCAATTAGGAAATGCGCTTCGGCAGAATCGAATTCTGCTTCATTTACCAGAAAAACGAATTCATCATAAATTTCCAAACGATTGAAAATATCTTTTACTTCTTTATCGGTATTTAAATTTTCCAAAAGATCATCAGAATTTATTTTGGATTCGTAAATAGAATCGATTCTTTTCAAACAAAACGCATTTAATTTTTTCAACGCAACTAGAAAATTTTCGGATTCGTGAATACATTTGTATAAATAAAAATTTATACTAGTTGGATATAATTTGGAAAGAAAATCTTCAAAAGACTTGTATTTGTTTTTCGTCACATTGTAAACAGCCTTTTTCAATTCAAGGTCTGGAATTTTTTCCATCAATTTATTTTCAATGTAATCGTTAAACCGATTCAGAGATTTTGTAAATCCTAATAGGAAATCTTTATGTTCAATTAGAAAATTTAGAAAGAAAATATTAATTTTATCTTTTTCAACATTACGCTGATGTTTTAGTTGATTAATTTCAAGATTGTACTTGATTTCAAGAGTCATCTTTCTACCTTATTCCTCCTTGAGTATAAGTCACTTTCTACAAAAACTTGTCAAAAATACTCAGGATTACATATTCACGAAATTTAGATTTGTGATAAAAATCCAAATTGAGCAATTCAACCAAACGATCCACATCTGATTTCGATTCTGTGGATTTGGATTCGGTTTTATATTTTTGTTTTATATTTTCAGACAATGCGTTTTTCGTAATGACAAATTTTTCAAACCAGAAATGTAACATTTTTACATCAATATTCACAAATTTCGATTCAAATTCCGTTATATATTTTTCCAAATCTTTTCGTTGTTTCAAATAATATTCGTACATGTACGCATCAATTTTTCCATTTCGGATATTACAGTCAATCATATACATTCGATTTACCTTTTTCAGATATTCTTCATTAGATTTATCCAAAATATCGAAATCGGGAATGTTGATTATATCAAAAATTTTATTTCTGTACTCACGAAATAAAACGTGTTGATGTAGGTAATCCATTTTTTTCAAGCACGCGATCCTTTATGTTCTTCATTTTCCAAAACCCACGATTCAATCTTGTTGAAATATTGAATGAAATTGTAATACGAAAATATTCCTTGATGAAATATTTTTTCAATATCTTCAGATGAAATTAAATCGTATTCCTTTATAAAATTTTTACGAAACGATTTGTATTTTTTCATGAATAGATAGAAATTTTCAAATCTGAAATGATTTATCCAAAATGCTTTATCTAAATTTCCACTCGCTTTCAGAAATTTTTCTTCATCTCGTAAAATTTTCAATAAAATTTCAATTTTCTCATTTGATTTATCCGCCAGCAATTTCAAAATTTTGTCAAATTTTCCCAGATTGAAATAATAACATTTACAAAAATCTACGTTGAAATTATTTTTATACATTTCACAATCTATTTTCATTTCAGAAATTGTTGATGGATTTAAATTTTCAGTGTATAGAAAATCGTTTGACAAAATATAAAATCTGTTATATTTCTCAAACGTTAATAAAATTTCGTATTCGTTATCGGTTGGTGAAATTGCAAATCCTTCAGATTCTAGAAACGATTTTATTTCATCGTGAATTTTATAAAATTCACGTAATCTATCAAAATATAACGAAAACCATTTTCTATATTCATCCGTATAGGAATCCTCTTTTTTCATTTCTGCCGAACATTTGAAAAGTTTATCAAAAATATACGATTCATACATTTTCAACAAATTACGACATTTCATGAAAGCATCCATATCTTACAAAAGATATGGATTTCTTTATTTCAAAATTAGGAATCGTAAGAGAAATCAGAAGAGTAGATGGGAGATGAACATACTGAAGAAAAAGCAGATTCAGAAGAGAAATCATCCGATTCTGAAGAGTAGATTGGAGATGAACACGTGGAAGAAGAGTAATATGATGGAGATGAACAGGTTGATGAAGAGTAATATGATGGAGATGAACACGTGGAAGAAGAGTAATATTCAGGAGATGAACAAGAGAAATCGGACGAATGGGTTGGTGATGATGAGCAAGAAGATGACGATTCAGAAGAGAAATCGGATGAACAGACGGATGAATCTCCTGAAGAGAAACCGTCAGATGAAACAAATGAAGATTCATAAGAACCGGATGAAGATTCATCTGAAGAAGATTCGTCAACATCCAATCCCAGATCGCTCACGAGCTTGACGAGTTCAGATTCGGTATAATTTCCTGACAAAAGTTTTTCAAAATCCATTTTTTATATAAAAAATGGATTTCTTTAATTGTATTTTTTTAATAACAGAAATGACTAGAATTTTTCAATTATAAATATACTTCCTCAAAAACAAGTCAAATAGAAATACCTGAGATGATAACATTCCTATCCTAAAATATAAAAGCTTGTCATCCAAAATATTTTCAAACTTTTCAATTACGAATAAAAGGAACGCGATCTGAACGATAAATAACAAAATTAAACTCACACGTTCATCAAGAGTTTTTCCAAAACCGCGGAATATCTTCATGAAAAAATAATCTATCGAAAATCCTATAAGCAAACCAAAAAGGAGTATAACTGTATTTTCTAAAAACTTCATTTTTTATTACCTTTCTTTTTTTTCGGATATCTTCGCGGGGAGAGATCGTAAACTCTATTTTGAGGAAGAAGGAAAGCAACCCGTTCCTGTATCATCTTTTGCCAATCTTCGGGTCGATTCTTTTTCATTTCTTCGTCAAATGGAAAGCTGCCATCTTTTTCTCTACCTACAAAACTTCCCCACCTGGGACCATTGTCTTCAACACGAGGACCTATTTCGTATCCATTGTGTGGAACTAGAAATCTCGCTTCATTTTCGATATTTCTATCTTCAATCCTCATACAACCTCTCCTCATTTCATCTTCAGCTATTCTTTCTAGTTCGGGATTTGGAATGTAAGGTTCCTCGTTGCATTCAAACAACTCTGCATATGTAGCTTTATAGCAAATACGGGGTGGGATATCTGGGTTATTCCAGTTGATATTAGGGTCGTCTTGATATTCATCCAATGAATATGAAGGGGAATTATCTATGGGTTTGGGTTCTGGGAAAAATGGATTGTTACCATAAGCATCTCTGAACGTAGATTTCTTTGGTTTTCCAAAAGGATATTTTCCAACTCTGTACCCCAAATCTGGTTGGGGTTCAGCGTCTTCATCTTCAAAATCCTCAGATCTATAACCACTAAGTTCATTATATGCCCATCCACCAGCTGCCATATTACTTTTTATGGTTTACTAATGGAAACATAAGTACAATTTGTTTCCATTAGTAAACGTGTATCATTCAGGTATGGCGATTATAAAAAAAATTTGATAAATGGTTTTAAATGAAAACCTTTTGAAATAAACCATCATGAACAATTTCGAAACGATCAAAAAAAATATTAAACTTATGATGACTAGACGGGGTTGTATTGTAAAAAATTTTGTTGAAAGCGAAGATTTTTTTCCAAAATATATTGTAGAAAATGAAAATGGTGAAACGGTTTTTGTTTATTTTATCGAAAAATCAGACAATGTAATAAAAATTACAACGAGTCTTTTGAAAAATATTATGGCCGCTTCAAAAAATATTGTCAACATTGTCATTGTACACAATACAGTTTTAACACCTGATGCGAAAAATTGCATCCAAAAAGGTGTAGATTTATACAATTTCCAAACGTTTACGTATGATGAAATGAGTTTTGACTATTTTGAAATTTTACCAGAGGATCCGCAAATTAAAATTCTCGATTCAAAAATACCCAATTGGAATAAACTTCCCATTTTGTTATACACGGATCCTCTCGCGAGATACATGAATGCAAAACCCGGAGATATTTTACAGGGAAAATTTGGAGATGATTTGATAACACTGAGAAGATGCGTGTAAGTGGATTTTTTATTTTCATATCTTGAAAAAGATATGAAAATTTATCTAAAATAAAAATATAAATAAAACAAAAATGGATTTGAATTCTATGAAAAAACCCGAATTGCAACAACTCGCAAGAGATAATGAATTGAAAGGTTGGTCTCAATTGAATATTAAAGATTTACGTAATTTTTTGAAACGAAATGGTGTTGGGACAAGTAGATCCCGAAGTAGATCAACGAGTTCTACAAGAGGAGCTGTCGCGAGAAGACCGTCGGCACGTAAAGCGTCAGCACGTAAAGCGTCAGCACGTAAAGCGTCTGGTTCAAATGATTGTATGAAAAAACTTAAAAAGGATATCGTTGCAGACGCTAAACGTTTGGGAGTCTTGATAAATCATCCAAGTGGTAAAGCTAAAACAAAAGAGGAACTTTGTGCAGATATTGCGAGAAATGAAAGATCTCGTTCTCGCTCAGGATCTAGATCTCGCACACCATCAAGACCCAGATCTCGCACACCCCCAAGACCCAGATCTCGCACACCATCAAGACAACGTCCTCAATCGCCAGTTGTAGGTGGTAGATTAGCCAAGGCCCCGTGTATGAAAAATCTCAAAAATGATATCATTGAAGTCGCTAGATTTTGGGGAATTTTACTTAAGAATCCAAATGGCAAAGCCAAAACAAAAGAAGAACTTTGTCGAGATATTGAGAGGAGAGAAAGAGGATCTCCAGTTCAATCTCAAGTGAGAGAAGATGAAGAAGGAGCTGTTGGTGGTGTAGATGATGAAGAGCCACGTCTCGCAAAACCAAATTGCGTGCAAAATCTGAAAAATGAAATCATTAAAATGGCTAGATATCGTGGAATTTCTGTAAATCATCCAAATGGAAAAGCCAAGAACAAGGCCGAGCTATGTAAAGATCTCGAACGATCTTCCTCAAGATCTTCTTCATCACCCAAACCCCCAAAGAAACAGCTATTTGGAACCGATCGTTTGAAAAAGTCTCCATGTATCGCAAATTTGAAACCCGAATTGGTTCAGGTAGCACTTGATTACAATATCGACATTGACATTAGTGGAAAACCAAAAACAAAACAACAGCTTTGTAACGATATTGAAAAATATCTGAATGCCAAACGAGAACCGGTCGTACAAGAAGATGAATCAAGCGAATCTGAAGTAGAGGAGGAAGAAGTGAGAGACAAGACGCCAAAAATGGAAGTTTTGTCTGATGATATGGTTCCAAGGGCCATCGTCTACCCCCTCTTGAATATGAACAAGGATATGCCAAAATCGGAATTTCTCAAAGATGTCAACAAGGCAAATTTGATGAGATATGGGGCAGAGCTTGGAATTCGAGGAAAGGCCCTTCCAAAATCAAAAATGTTGGAAGCCATCATTGAAAAGAAACTGGCGCAACGAACTCCTCCACCCGCCCATCAAATCTCAGAAAGTGGAATTCCTTCTGAAGCTGCGCCTTCCGAAGTAACAACCAGACCATCTTCTCGATCAAGTAGTACTTCACGATCATCTACTTCTACTTCAAGAACTTCCACTTCACGATCCTCTTCTTCACGATCTCTATCAGCATCAGAAACAAGATCTAAAAGCCTTCCTTCTTTCTCTTCTTCGGTTTCGTCTTCAGTTTCAACAAACCCAGAGATTGCGGATAGCATTGCAGAAGCGAATAAAATAGACAAAAATCTTGCAGAAAACATCATTCAGGAAATTCAAGAAAAAACTACGGATGAGGCGATTAAAAACCAGATTGATGTAGAAGACGGGGGTATAAATATAGAAAATGTAAAAGAGATTGTAAAACAAGATGTTGCAAGAAACATCATCGAACGCAATGTTGAAGAAAATCAGAATCTGACCAATGCTGAAAAGAATAAAATTTTGAATCCACTCATGTCTGAAGACGAAAGCTCTGACGAAGATGAAGAATATAAAAGAGTTTCGAAAACGGGAGCCGTTCCCAAAGGTTTCAAAAAGAGTGCGTTTAGAAAACCATCAGTTCCCAGACAATCTAAAAGCGTAGCATTTGTTTCAATTCCCGAAATTTCTTCATCGGGAGAACCCTCAATGTATTCGATTAAACAATCTGAGAGTAGACGACAGCCAAGCGCGAGACCTTCCGAATTTGTTTCGGCAGCAATGGCACCTTCTGCCTCGAGATATAATGAATTTGTTTCAGCCCCCATGGAACAGCCTTCAGCTTCAAATTTTGTTTCGGCCAGGGCTTCAAAGTATGCTCCCATGATAACCGCCGAATCAAAATCTTTCCAACGAACTGTACCCGAACAAGATTACAATTTGATTAAATTGAGAAACGAAACAGAAATTGAAAATATTTTGAAAGAAATTCAGAAACCCAACGCCGATCTGAGTGATATAAACAAGATTCGTCATAGTGTATTCAAATCTCTGGGTTTGGTAAATTAAAAATAAATGAAATGTAGTTAAATTTGTAAAATTTGTATAATGAAATCAATATGAACGGTGAAACAATTTCTCAAATCAAAACATATTTGAAAAAATATTACGCCGATGAAGATGAGGAATGGATTTGGTCTCAGATTTACGAAGATTTATCAGAAGAACCAGATCTCAACGAATATATTGAAAATGTTGTAAAAGCTGGGAAATTGGGATGGAATCATAAAACTTTTAATAAAATAAAACAAACTCAGGAAGAACAAGACGATTACATTGTGAATCCGTTTGAAGCGGAAGAGGGTGTTGTGCAATGTAAAAAGTGTAAAAGTTTCAAAGTATATTCCATTTCAGTACAAACGCGAGCGGCTGATGAACCCATGACAACGGTAGCTCAATGTACAGTATGCAAAGCGAAATGGTCTTATAACGGTTAATTTATATTGCGATTTTCGGGAAATTGTAATGTGTTTGAAAACGAAAAGGGCTAATCAAATCAGAAAATATTACGTTTCAATTGACAAATTGAACAAACTTTATAAAAAATATTGTAACGTTTGATTTCATTGGTAAAAATATTTGATTTTCTGAAACTAAAAATATGAGGTAAGATAAGCCCAATATGGCAGAACAAGTAAATACCCAAATCATGTATGTAAATGAAAACATTAAATTCAATGAAACTAGATTGGCGTTGGGAAGTTCGGATGATGAACTTCTTGACATTTTCAAATATATTGAAACGGTTAAATTTGAGATTGATACGTTCATGTTGGATAAATTCTGGCAATGTGTGAGTGAAAGCAGATGCGTCACCATTGACGCATCTGTAATCGATTGGCTAGGATATGATAGCAAACAGGACCGAGATAACAAGGCTACGTTCTTAAAACTTTTGAAATCACACAATATAGATTTTTCTGAAATTAAACACTCTGATAAAAATTTCTCAAAATATCCAAAACTTGTGAAAGAAGCCGAATCTCTTACAAAAGAGGCTCTCAAACGAAAGCAATGGATCATCATGGACTCTGACGATTTCAAGATGATGGTAATGTGTCTGAAAACCAAAAAAGCAATGGATATCAGGAGATATTATCTCGCGATTGAGAAGCTTTTCAAGATGTTCTGTGAGTACACTCTTCATTTCAATCTCAGGAGAGAAGAGCGTCTTCTAAAAGAAAAAGATAATGTCATCAAAGAAAAAGATTGTAAAATAGAGGCTCTTATGCAAAAAATTCTTGAGGTTTCCACCGAAACCAAAGAGGAGCTCAAGGGGGTAAGGGGTGAATTGGGACAAGCAAATGATCAATTGGGACAAGCAAATGCGAAACTCGATGACGCTAATGAGCAACTTGAGGTTGCCAATGAACGAATCGAGACCGTAGAAGAACGAATGGGTGTTATGGAAGAACATATTGAAGAGATTCGAGATGTTGCCGTACCAAAACCCCGAAACAAGGGAAAGATTCACAAGATTGGTTTGGTGAAAATGTCTCCTCGTTACGTTCCAGATCCATCCGATCCAGGATACGTGAGAAATTCCAACGTTGTCATCATCAGGCGTCAACAAGATTCGTTCAATGTTAGGGTTCAGCAAATAAAAAATTACGGAAATGAAACAAACGCAAATGCCAGGGTCATATTCGAAACTGACAATCCAAATTCCATCAACCTTTTCAATAGACTGAAAGAAAAACGCGATCCTAAATTGGGTTTCAATGGAGTATGTGGAATTCGATATCTCAATGGATGTACCGATGAACACCTTTTGCAATTGATTTCGGAAATCCACGATGTCAGATTGGAAATGTAATTTATTTGACAAAAAATTTCATATCTTGAAAAAGATATGAAATACCAAATATTTGAATAACTTTATAATTTTATAAAAAAAGAAATTAGAACATGAATGAATCACTCTCAACCTCAATTTATTCATTAAATCTTTCAGAAATGCCACCGTCATCTCGAATGACTGTACAGGAATGCAAAGCTTACGTGAATGAAAAAATGATACCAAATGCATTTTTTCCTGAAATAGAACAAGATGTGATGGGAAATGAAGAACAATTTAATTCATCACGAATTAGAAAAAATTTAATCGAAAAACCAATTCCATCATTTAACAAAAATGCTTTCAAAGAAAAAAATGTTTTGCCAAATAAATTTTGGTATAAAAACAAAAATTTAGATTCACGTTCAGTTTCAAATACATTCAATTACCTTTTTCACAAATTCAAAAAGGGGATTTTCATCAGGATTGCGAATAACAAATTGGAATCGTTCATTCCATTTGAAAATGTAAATTTCCAGAATGAATATTCTCATTTGATTGAAATCGATCCCAAATTTGGTTCGATGGAAAATTTCATGAAGTACGTTTCTGGAAAACTGGGGTATAGAAATTTTCAAAAGGTAAAGCCGAAAGAAGAGTGGGTTGCAAACAACCCACTTTTGAGATTTGAAACTGTGAATCCTAAAAACGATTCGGTGGCGGCCATGTCTGCTAACAACAAGGTTATTTTACAAGACATGTTTGAAACCTTGTGTGAAAAAAGAAACGTTCCCGATATAGAATTTTTTATCAACAGAAGAGATTTTCCTCAGATTAAAATGAATGATACGGAAGCGTACAATCACATTTGGGGTGGAAGTAATCACCCACTCGTTTCTCACAAGTATGAAAAATATGCACCGATCTTATCCGGATCTACGAGTGAAATGTACGCCGATATCGCATTCCCAACGTACGAAGATTGGGCGAGATGCATCAATCAGAAATACGGTACCGTATTTCCAAACGCGTGTAGAGAATATCCCAAAATAGAAAAAATTCAATGGAATGAAAAGATTGCCAAGGCCGTATTCAGAGGAACGACAACGGGAGCCGGAGTAACACCCGAAACGAATCAACGTATAAAAGTAATGGATATGGCTGAAACACCTCAAGGAAAAAAGTTGTTGAATGTGGGAATTACCAAATGGAATCTGAGACCGAGAAAGCTACAAGATGCGAAATATATTCAGACGATCGAAAGACGTAATGGGTATCCGAAAGCGAATCGTCTATCTCTTCAAGAACAGAGCCAATACAAATACATTTTGAATTTGGAAGGACACGTTGCGGCTTACAGACTATCTTACGAAATGTCATCTGGATCCGTTATTTTATTGGCGGATTCGAAATGGAAAATGTGGTATCATCACTTGATCAAACCATACGTTCACTACGTTCCGGTAAAAGAGGATTTGAGCGATCTGTTTTCACAAATTGAATGGTGTAAACAAAATGATGAAAAATGTCAAGCGATTGCGAAAAACGCTCTCAATTTCTATTCAATGTATTTGAACGAAGACGGTGTTTTAGATTTTCTGGAAAAGGAGCTTTGGGAAATTTCAAAACAAACGAAAACGTACGAGTATCTTCCTGATTTGGTTTTGTGGAATGTAGAAAATGAAAAGACTCAATTGAATAAAATTGTATTTTCTGAAGAAGTTTTTAGATACGATGCACCAAAAACGCCCAGGTGTATAGGTTTGTTGGATGGCATGTTGCAAGTTTTCAGATCCAAATCCATTTCAGAATTGGATTGGAAAGAAACGTTATTTGAAAATATAAATGGACAAGTGGATATTTTCAACATGAATGGAATGTATATCGTTGGAAAGAAATCGAGTCATGAAGGAAAACAGTTGGAACATGATCACGAAAACTATATTGGATTGTACGGCGTAAATAAACTCGTTGCCAAGGTTCCAAATTTCGCGTACGTTTTTGGACCGATAAAAGATGCGCAAGATATGGTTTTCATGGAACACGTACCAGGATTGTCATTTATGGATTGGATTAAATCTAGATATTATAATTTTAAAGATTTCCTTTCAATCCTGGTTCAAATTAATTTGGCATTGAACGTTGCACAAAATTACAACGGTTTCATTCACAACGATCTGTATCCGTGGAATATCATCATCAAACAAAATAACGAAGGGCGAGAATTTCACTATTTCATGAATTTTTCATCGAGTGGAGAAAGAAACATTGTCACGATGAAACCAAATTTTATTCCCGTCATTGTAGATTACGGAAAAGCGAGATGTATCATTTACGAAGAAGAATATGGAAATGTGGATCATGGAATTTGTAACCTGTATCAACAAACGTCAATTTCGGATACCCTTTCCATTTTGTACGGAAGCTTGGCTGTATTGAAAGATGAAGGAAAACTAACTCAAAACGAATACAAGCTATTGGAATTTCCTCAAAAGATTGGTGTGAAAAACCATACAAATATAACGCGGTGGACAACATTCGGATCCTTTTTCAAATTCAAACCGAGTACGAAAAGTTTTATCAATCCCAAATCTTTTATAGATTTCATTTTCATGACGTTTAAAAATGACAAACCGCAAATGAAAAAATCTACAACCTTTTCATTCGAAATGGAAAATGGAATAAATCCCGTTACAACTAAAAATTTTGTGCAAACTGGAAATTGGTTTCAGGCATTGATGGGATTTGTACAACACGTTGACAAATCCCGACAACCTCAAACGTCAAATCTATTTTTCCAAAAGATTATGAAAAATATAATTCAGAGAAGATCAATGTGGACAGATTACGAAATAAGAAAGATTGGTTCTCAGTTGGAATTCCAATGGTCCAAAGTGAAAAAGTTGCTCGAAATTGAAAAACAAAAGGTTTTAAATTCCAAGCTTCCTGAAAACAATTTCCCTAAACCAGAAGCTGTATATCTCGATGAAGAAATTACACCCGAATACGTGAAAAATAATCGTGGAAATTTATATTCAGATGATTGGTTAACGATATGGCAAATGATGTTGGAAGCAAATTTATTCAACGTGACAACGATTGAATATTCTGATTTCATCAGATTAAATGGATTTTTATACCACAATGCAATTGCGAGCAACAACACAATGAGAAAATTACACGATTCGCTCGGTTGAAACGGTTTATACGATTGAAATAAAATAAATAAAAATATGGCATCATTTGACGATTTACTTTCTCTAATTAAGAACCTTAATGTAAATGTGAGTTTGGGAGAGGCAAAGTTTTCCACCTCAACCCCGAAAAAGGAAGAAGAAAAGATTGCAGTTCCAGGAGTTACCAGCGTTTCCCCATCAGGTGTTCGAACCCCCAGCGTTATGATGGTTACAAAATCTGAAATGACACAGTCTGAACCAGCACCGAGTCTTTCAGAACTTCTCATGCCAAAACTGACACCCACCGTTGCCGCCACCCTCACCTCCGCGTACTCGAATATGAAGCGTGAAACCATCGTTGATTTGATAAATCAGCTCGATCAAGTGTCCAAGACTCTTCAGAAGCTAAACTATGAAATTTGGCAGACTGAACAGAATGACCTTTTCTTCATGTTGAAAAATTTCGACGACATTATCGCCTTTTTCAAGGTTTTGGTAAATGTACAGTAATAAAATATCTGTAAAATAAAATGGAAACAAAATTTCGACAACTAGATGAAAAAATTAATGTTACGACTGACAAAATAAACTCTCTCAGCGGTAAAATAAAATATCATATAAATGTCATTTACGATATAATTTCTTCTGACGCATTTGCGATTAGATTGGGAATGCACGAAGTTTTCAAACGTTTATTAACAGATTTCAATGATGGCCTGAAATATTTTAATTTTATAAAAAATACCACGAGTGACGATTTAAAAATTTTGTTAAATATATTTAATAGCAACACGTATCAAAACCCGGTACAATTAAACGTAGCAGATATAGGTCGATCCCATTTCGATGCGATAATTTTTTCATTAACTCAGGATTGGAGATCTATGATTGGGCCTTTGACAACCACCGATTCAAATATGACACGTGTCCAAGATGCATTCTTTTTTATAGACAAACGTCAATATGACAAACAAAAAGAAGATTTGAAGAGATTGATAGCGGAGAACCAACAGTGTGTTAAGATTTTCATGAATTGTCTATTCGAGCTCGACGATTTGTTGAAAAAATTACCAAGGGAAATGTAGATTTATTTTTTGTACAAAAAATAAATCTAAACAAAAATGAGCGAAGAAAAATTTAAATACATGTTAATTTTAATACATGATTCCACTCATAAAATTGATACTGGGAATGAATTTTTTTATTCCCATTTGGAAAATTTAATTTGTTTGACGGAAAAAGATCCGGCTGTGAGAAAATTAAAAATTCCAGGACTTCTTGAAACAATAAGCTCTGAATATTATGAAGCGTCAACCTGGTTAATGAACATTCATGATAAAATTCATAAAAATTTCGAAACGATATTTAAAATTTTTGAAAGCCCAAACCCGCATCATTTTTCATACGTGAAAAGAGATTTAATTGAAAATATAAGAGCAACGTTAGAAATTTTATCCGAACAAAATTGCTCTTTTTCGAGAACTGCAAACATTTTGTCAATGTTGTCAAAAACAAAATATAAAAAGATAAAACAAGAAACTGAAACGAGTATAAGATATCTCGAAGAAGATTTTTCAGTACTGACAAAACATTTGTACAAGCTTGAAGACATGTTGAACAAACTTCCAAACTAATACATTTCAAACGTATCTATAATTTTATCGACAACCTTTGGTTCGATATATAACGCATTCAACATTTCATCAGCCAAAATATATTTCACCGTTCCGTAAATCGAATTGACGATTGTGGTATTTTTGGCTTTTAATTCCAACATTGATCTAATTTTGGAATTTAAATATGGCATTCTGGAATGATTTCCAGGCTGTTCTTGTTGTTTTCCTCCGAGAAAAACATTTACAACATCCTGAATATCACTACCAAATTCAAATGGTGGAAATTTATGATTGTCATTTAAATCGATGGGTCTAGAACTTTTGATTGGGTTTTTGGTGGCAATTTTATTTCTGGTTCCCTTTATCACATCGTAATCAAGATTTTTACTACTGGTTTCATCATACCAATATCTTATTTCTCGTCCTTTGATGTAAATGGGTTTCCAATATAAATTACTTCCTTTAATTTTTCTATCCATTTTAGCAACTTCTCCATTTCTAGTCCCGTAATACCTTCCACTTGAATATAACGGAGACATGATTTCAGAAACGCCAAAATCTGCCAAATATGCTACGATACCAGTATTTTTCACAAAATAATTTTTCCCATTGATGACATATTTGAAATATCCTCCGGGTTTTATTTTCTTGATAAAAATATTTGTGCTCTTAATATCACGATGCCAAATCGTGTAATATTTGTGAATGGCGTGAACTGAAATCAGCAATTGATACAATACGCTGAGTTGTTGATCATACGTTCTCAGTTCTGTATTTCTCAAATTGTCATCGGCCGGTTCCATGAATGTAATATAACACGCTCCCCGAGTAGATCTTCGTTGATAATAATTTTTAATGACACAACCATCACAAAATGCGATATTGTAAACGTAAACAAAATTTGGACATTTACGACTCAGGAGCAATTGATTTACCAATTCCAAAATTTTATTTTCTCGTGGATAAGATTTTACATCTACATCTTCCCATTTTTCACCCTTTTTGGTATATTTCTCGGCTAGGCGTTTCTCGGGTAATTTCAAATACGCCTCTTTTACAACAACTGAATTGCCATCGCTTAGACGAGCTTTGTAAATTTGTCCAAACGAACCCAATCCAATCTTTTCAATAGATGTAAAATTTTTCTGAAACTTGGAAGATTTTGTTCCAGACATGCACAAATTCCACTGCTTAACATCCATTTCTCTCAACATGTTATTGATTTCAATTCCCGTTCGCAATCGAATATCAAACCAGCTTTTATTCGACGTGGGTTGAGAGATTACTCTGGGAGTGACCCGTGGTGGTTTGCGTTGTTCTCTCGGATCACTCCTCACTCTTTTACGCGTACATTCGTCAGTTAAAGCTCTATACGTAGGACCAAAAGTTTTTATTTTACGATTCGTCCTGGGATTTACATTTGGGTTGTTAAACCATTGAATGCAAACTGGTGAAGAACTTATTTTTCTCGCTGGAACTGTTAGAATTTCTCCAGATTTCACAATTTGCAAATCTTTGTATCTTTTTCGATTAAATTCCATTTTTTATATAAAAGATAATCCGCTAGATTTATTTACAAAAAAGATCAACCAACCTTTTAACCTCAATTTCAGGAAACAATCGATTTATATTTTCAACAAAATTATTTTTGTACGAAATTTGTATATTGAAAAATTTTACGTGATTGAAAAAATCGAAATTTGTCGGAATTAACGGAGAGTTTTGTACAATTTCATTCAAAATTAAATTGTGAAATTCTCGTTCATCGCTGATAAATTTTAAATTTGTAATTAAATTTTGAAATACGTCAAAATGTTTTTGTTGTACAGATTTTTCATCAAATTTATCAGTTTTAAAACATTCAAAATAAAACGTTTTGAAAATTTTTATAAGATATTCCGTCATTTCAATCATGAATTTTTGTGTAAACATCCACAATTTGTTATCCAAAATCCACAATCTCAATCCGTCACTCGTAATTTCTTTCAGATTGTAAAAGGACCAATATTTTCCATCATTGAAATTTAAATGACATATTGAGTTATTTTGAAACGGTCCAACGATTCCGTATTTCACAACAAATTCAATTGGTAAATACAACAACGATGGTGTACAACAGTGTTTTAAAATCTCATCGAAATTAAACGGTTTCAATTCGGGTTGTTTTGTGAAATGTCGAATCTGTGTTTCTCGAATCACGTGCATGAAATGATATTTTGGCGGTGGTCCGTGAATCAGATTCAGAGAATTTCTATACAATGAAAATCTCGCATCGTTTATTGAAAAGTGTTGGATGATATCGTTCGGGGAAATTTTACATTTGACAAATTGCGAAATGTGATCGTGCAACAAGCTTCTAAATTCGCAAATATCTTGTACACCCAAAAGAGAATTTCGTATCACGGAAATTATATTCAAGATTTCCATTTGCTCGGTGTGGTCCATTTCGTCATCTTCTTCAAGTTCTATGAAAAGGGCTTCCATCGTTTCCTGACAAGACGATTTGAAATTTTCCAACGTTTTTTCTGAAAGGTTGATAGAAACAACCTTGTTTATATTTTTCACTTCATCGTCAATTAAATTTGAAATTAATTTGGAAAAGATTACAGATTGTTTTTCAACGAGCTCTTCTTGATATCCCCGCTTACTTTCCTCAGATGTCATGATGGGAGAATTTACGTACCCCTTTGGAATATTTTTCGGTTCTTCTGGTTTTTTAAAAAAGAGATTCAAAAGTGAAAAGGTATTGTCGGGTTCTTTTCCTTCGAGTACAGTTTTCTTTTTTATCAATCCCATCATCTTGCCAAATTTGACGACATCTAAATCCGCGTATTCAATTGGAATTCCCGTATCTTGAGAAAATTGTTGTCGTTTAGCCAATGATTTCTTTTCATGTTCTCTTTTTTGTTTCATTTCTAAATCTAATCGATTTAGTTTTTCACGTTGTTCGTTGGTTAATTCAAAAGACTTTCGTTTAAAAGACATTTTTTATGAAAAGAAAAAATCATTTAACTTTTTTGATTTATATATTCTACCCCGATTCAGAAAATGCTTGTCGTCTTTGAAGGCTGTGATAAAAGTGGTAAAAGCACTCAAACAAAACTGTTGGTATCGAGTGTAAAATCTCCATTGTACGGCGGTGAATATTTTCATTTTCCAGATAGAACAACGGAGATTGGAAAACTAATCGATAGATATTTGAAAAAAGAAATTGAAATCGACGATCACGCCGTTCATTTACTCTTTTCCGCAAATCGTTGGGAATTGAACAAAAAGATACGAGAGCTGTTGGGTTTGGGAAAGCACGTTGTTTTGGATAGATATCATTACTCTGGTCTTGTTTTCTCATTAGCGAGAGGAGTGGATACGTACGAGTGGTGTAGCGCGTGTGATGTGGGGTTACCCGAACCAGATGTTGTCTTCTTTATGAAAATGGATGCAATGAAAAATTTAACTAGATCGGGATTTGGAACTGAAAGATACGAAACGAACTCAATTCAAGATAGAGTGAATTTGTTGTTTCGTGATTTGGCCGATAAAAACGGTTGGGTTAAAATAGACGCGGACGATTCGATAGAAAATGTTCACGAAAAGATTGTAAATGTTGTAAAAAGATATATTGAATAAATTATAAAATAAAAATATGGATTTAGATTACATTTTGAATAAAACGAAAGAATTTAATAGAATTTTACCCCAAACCGAATTGATAAATTTTATTTTTCCGGAAATGGACGATTTTGAAACAGTTTTGAAAGATGAAGCTCAAAACATTTCACTAACAACGGAATGGATAACTTTTTTAGGATTTGAAAACAAGACGGATGTTGTAAACATTTTGAAAAGGGAAGAGATTGATTTCAATCTGTCTGATGATGATATTGTAATTAAAATTTCAGATCTGAGGGAATTGGCCATGTGTACCAAACGAATGAGAAAATATTTTCTAGCGTGTCTCGATTTATCCAAACATTACCTCGAATATGTACAACATAAATTGATTCAGAAAATAAAACAAGATCCGGATGAAATGAAAAATGATATAAACAGCGCGTTGGAAACACTCGCGAAAATATAATCATATATATGTAATCAAAAATTAAATAAAAATGGCATTTATATTTGAATACGAAACCCCCGAAATCGATTTGGATTTTATTTTGTCAAGGACGGAAGATGAAGATCACGTTCTATCTCAATCTGAATTGATGGAGATGATCTTTGAAGCCCACAACTACGAAGTGCATTTCATGGGATCTTGTTCAAAATCAAAAAATATTGCATTGACGCCCAGTTGGATGAAATGGTTGGAATGTGAGAGTAAAACGAGAATTTTAAACCTTTTGAAATCTGAAAATATTCCATACAGACAAATTAAATTCAAAGATCCCGAGTTTGTAGAATATCCCGATTTGGTAAAAGAAAATATGTCTCAAAACGCAATCAATAAAAAGCAGTGGATCGTAATGAAATTTTTGGATTTCAAGGAAATGGTTTTGTGTTTGAAAACGCGCAGAGCGAAACAAGTCAGACGATATTATTTAGCCCTGTACGATTTGTATAGACTTTACGATGAATACGTTCGAAAAACAAATGAGCGGTTGGGGAAAGATGAAAACATGGATTTGATCAACGAAATAAAGAATGATGTAGAAACCCTTAAAGCGATGATGTAAATTTCATTACCCACGAAAATAAATGATTTTAAAACCAATAAAAACATAGAAAATAACAAGACAAAATGAATGTGTATGATAAAAAGACGTTATCTCTCCTAAACAAAAGCGTTTTGGATGAATCGGATAAGCTTTTGAATATTTTTGAATATATTAACGCAATTAAATTCAACGTTGATGAAATCATGTCGGATAAATTTTGGCAAAGCGAATACTCGCCGACGATAAATCAGGAAGTGCTCGATTGGTTGGGGTGTGAAAACGATTCGCAACTGATTGAAATTTTAAATTCGAAAGATATTGAGTTTTTTCAAGTAGACGGGGGAATAGTCTTGTCACGTTCCGATTTCAAGGAGGTTGTATTGAATTTGGGATTGGATAAAATAAACAGGTACTATCTATGTACTGAGAATTTACTTAAATTGTATTGCGAATACACTCATCATTTCCAATTGAAAGAAAAGGTGTGTGAAAAGAAAAAACAACGGGAACAGGAAGCAATCACAAACAGATACAACGTGTTGCTGGAAAACAAGCGATTGAGGGAACAAGAACAGAGGCGACAGCATTTGGAAGAGAGGAGACGATTTACAGAACTAAGGGAACAAGAGATTGCCAGAGATCGAGAACGTAGGGAGAGGGAAGCCCAAAGGGAACGACAGGAACGTCAAAGGGAACATGAACAGAGAATGATGGAAATGAGAGAAGCTCAAATCAAAAGAGACCGGGAAAGGAGAGAAGCTCAAGCCCAAAAAGAGGCCAGAATGGCAGAAGAAGAACGTGAATGGAGAGCGCGTGATGGAATGTGGGCCCAACTGAACGATCGATTGCAACAACAGCGAGAGGAACGGGAACGAAGCGCGAGAATCTGGGTGCAAAACGAAAGATCTCGCGAACTTCGAGATCAAAAGATAAAGGATAAAAAAGAGGGAAAGGAAAGTTTTGCAAAACGGCTTGAACGAAGAGATGGATGTACGAGGGTTGTTAAATTAGCCGTTGTCAAGATGTCTCCCAATTACGTTTGGACCAAAGGAGATCCGGAACATTATAAAAACGTGAATGGGATTGTAATCAATTCACGATTGAATGATTTCGAACGTCAACTGAATAAGATAAAAAATGTTGGAAATGGAACGAATGAGAACGCTTCGTGTATCATTTCATTTGAGACGTCGAGTAACATCAGTCTATTTGAAAAGCTAAGGGAATCGTATTCGGATTCGTTTGATTTCGAGGGTGGAGAAGGAATCAGATTTAAAAAACGAAAGGATATCGTGCGGGCTGTAAATGAAATTCGAGATAAAATAAATAAATTTGCCATAAGTTTGTAAATTTTTCATTTCTTTCATTACCTTTCGGGGTAATGAAAGAAATGAAAATATGAAAAAAGTAAGACAAAATGTCGAAAACATATTCAGAAGGAAATATTTATATGATCGAAAATAATTTCGATTCAAAGGTATACATTGGATCTACGATTCATCCAATTGAAATGAGATTCAAGCAACACGTAAATGCCGCGAAAAACCCAGTGTGCGTATTTCACATTTTCATGAAACAGCACGATCCGAAAAATTTCTTCATCACCAATTTACATACAGTGAAAAATGTTACGATTAGAAATTTACACGCTATTGAAAAAATATTCATTGAAGATTTTGGTGAATTGAATACGGTTCACAATCGTATGGAATTACCCGATGATCTGAAACAAATCGTGGAAGATAAAAAGAGAGTGAGACCCGAGAAAATTTTTGAATACGAATATCCGGAAATCACATTGGATTACATTTTGGATATCACGAAAGATTGCGAGCGGGTTTTGAAATTGAGAGAGCTTATCGAGTTGGCACTTCCAGATGATAAAAATATTGGTAAGATTCTTCAAGATTTCCAATCTGAAGATGGAAAATGTGTAGTTGTAACATCTCAGACCATGAACTGGTTGGGGTATGAAAATGTACATGAGAGATATAACAAATCCCATTTTATAGAACTTTTGAAAGCCCACAATATAAGTTTCACTCAAATGAAACACAAACATCCAGAATTCCAAAAATATCCTGAATTGGTAGAAGAAGCAAAAAATCTTATTCCAAATTCTTTGAATAAAAAGATGTGGATCGTCATGGGATCCAAGGATTTCAAACGTATGGTCATGTGCTTGCGAACCAAACGAGCGAATCAAATCAGGAACTACTATCTGACCATTGAGGATTTGAATGCTGTATACGACGAATATGTAAATCTAAAATGTTAAATTTTTCATTTATTTCATTACCTTTTGGGTAATGAAACGCGGCGTCCTTTAGGACGTTGAGAATTTTATCCACTTAGCGTCCTTTAGGACGTTGAGAATTTTATCCACTTAGCGTCCTTTAGGACGTTGAGAATTTTTTGACCAGAACGGTCAAAATATTTGATTTTCTGGAATTAAAAATATGGAATTAAATTAAGACAAAATGTCGACAACTATCGTAAAGAAATCTAAAACTATCGTAAAACAGGTTTTGTCAAATAAAACAGATGCAGAAAAAACTCAACTTATGGGACTTCTTGAATCAACTCAAAAGTTTCCTGAAACAAAATTTGCATTAGATCGAGATGATTTTTCTTTGTTGGATGTTTTTCAATACATAGAAATGGTAAAGTTGAAATAGATGTGTTCATGTTGGATAAATTTTGGCAATGTATCGGTGAAGAACAGTCTGTTATTTTGGATGGATTGATAATGAACTGGCTAGGATATGAACATGAACATGAAGGTGATAGAAAAGCGGCGTTTATCAAACTTTTGAAAGCACACAATATCAAGTTTGAACAGATTAATCACAAACATCAAGATTTCTCGAAATATCCTGAATTGGTAGAGGAAGCAAAAAATCTTATTCCAAATGTTTTGAGTAAAAAGATGTGGATAGTCATGGGATCTAGGGATTTCAAGCGTATGGTCATGTGTCTTAGAACCAAACGAGCGCATGAGATTAGAGAATATTATCTTTGTATTGAGGATTTATTTAAGATGTACTGCGAATACACGCTTCACTTCCAACTCAGAAGAGAAAGGAGGCGTATAGAGAAAAAACAATGCACCATCGAAAAAATAACCGAACAGATGGAAAAGATGAGGATTGAATACGAACAGGGAAGAGAGGAAGATAGGGCTGAATATAGAAAGGCAGAAAAATCTCGTAAGAAGATGGAAAAGGAATTTAAAAAGGCTGATAGAGAACGTGCCGCGGTTAGACGGGAACGAGATGCGGCCGCAGGGGAACGAGACCAGGCCAATGTAGAACGAGACGAAGCTAGAAGAGAACGCGGAGCGGCAGCTGCGGAACGTAGTCAGATGAGAAGGGAACGAGATAGAGCTCAAGAGAGATACGATCAAGCAGAAGCTGACAGGATTCAAATCATGAACGATATTCAAGCCGTGAGAGAGGTGGCCGCACCGTATCCACAAAACGCGGCACTGGTCAATAGGATGGCTGTGATTGGAATGTCACCCAACTACGTTTACGATGACAAAGATCCAGCCTATTACCAAAACATCAACGCCATAGCAGTCAGGACTCAAGTGAAATCGTTTACGAAAAGATTGAATCAAATCAAACGAGCGGGAAACGGTACAAACGCGGATGCAGATGTACTGGTTTCATTCGATAGCCCCAACCCAATCAGCTTGATGGCTCGATTAAGGGAATCGTATTCCCATCTGTTTAGATTCGAATCACCAGTTGGAATCATATTTGAAAACGAACGAGATATCATCGATGCCGTGAACGAAATCCACGCATCACGTATGGAATACCCCAACCAACAGTAATTTCATTTCATTTCAAAATTTCCTTACCCCTCGGGGTAACGAAATATTTTTTACATTTTACAAAAACAGAGGAGAAAATTCTTCTCTGATATACGATCTCGGATCTGGTCTTTCGATCAAACTTTCTGCGTATACCATTTCACGTCTAAGAGCGTTTTCATCTTCAAACATTGATTCCATATCATTTCGTCCTCTGAGATAGTTACTCACGAGTCCATCTTGATATCTCGTATTGCTATAATATTGAGGGTTTTTCGTAAGCTCATCGATATAAAATCCCTTTTTCCTCGTCTTTTTATTTTCGATATAAATGATGGCCTTTTCAACATCATCATCCGAAACGTTTCCCAATCCCTGGTTTTTAAATTCCATCTGAATCGTTTCGATTATATGATATTTTTTGTTGAGTAAATCTTGTTTCGGGTTGAAATATTTTAAAATTTTCCTAACGATCATTTTCTGATATTCGTCATCGTAGTAGCTCGTTTGTTCTTCGGGAATAAAATTATATTCAAACGGAGTCGTTTCATATTCCGATCGTTTGAAAAAATCACCGGTTGCTCTGGGAATTTCTTTTATGGGTCTTGAAAAAATTTCCTCGTGTTGAAATTGATCCAATCCTTCTTGTTTATATTCTTTCAAAAACATATCAACGGGGTTATATCCTTCTCGAACTGTTCCCATTTCTGGTTCAAATCTTTCTGTTACCGGCTCGTTTTTAAGCGAATACACACTAACGCAAATTACAAACACAATGATAAACGTACTCAATCCCAAAAACGGTTTCTTGATCGCAATCAACAAACACAAAATTAACACCAAACGTGATATCGTGTTTAGTTTTATTTCCAAAGATGCATCTTCGGGAGGTATTATATTTACGGAATTAAATAGTCCTTTGATGTCGTATATCCAAAACTTTTCCATTTTATTTAAAATAATTTTTTATTCATGAAAAAAATGTTTTCACAAATAAAAAATTTAAGGGACAATCTATTTCAAATAATATTTTTGTTATGTTTGCTCATTTTAATCGTTTTACTCATTTGGAATTACTTTTCAGGAAATAAAGGAACGTTTGTAAATTACTCGAGCACCATTTGGGATTTGCTCGGAAAACCAACAAAGAAACTTCCTAAAAAGCCATTTGAAAGCAAAGGTGAAATCGAATGCAGAAGAGCGATTGAAAAGCTAACGGGACACAAATTCCCCAAAACCAGACCATCGTTTTTGATGAATGTCGTAAGTGGACACAATCTCGAACTCGATTGCTATAATGACGAATTGCAAATGGCTGTCGAATATAACGGCGAACAGCATTACAAATTCATTCCATATTTCCACTCGTCAAAAGATGCATTCCAAAATTTAAAATATCGTGATGAAATGAAACAGCGATTGTGTAAAGAAAATGGAATCAATCTCATAACGGTTCCTTATACCGTCAAAATTCAAAATATCGAATCATATCTGAAACAAAAATTGGGTTAACTCTAATATAACAAATCTGAAAATGGATTCCGAAAATATTCAAAAGGAAATTGAAAATATTTTGAATGAACGAAAAAATTACGACACGTTGGTTTTGTCTGGGAATTCTACAAACGCCATCATAACATTGGGTGCGTTACAATATTTATACGAACAGAATTTTCTCGATGAAATTCAAACGTATGTCGGTACATCTTCGGGGGCAATGCTATGTCTTTTACTCAACATTGGATACGAACCGATCGATTTAATTTCTTTCATTTGTACTGAAAATGTTTACAAGAAAATTCACAAGATAAGCTTTTCAAACATTATTTTTGAGAGTAAAAATTTAATTACGTTTGAACCGATTAAAAATAGTTTGGAACAACTCATTATGGAAAAGATGGGATTTGTTCCAACATTGGCCGAATTGGAAAAAATAAATTCAAAGAAGCTCGTTTTCGTAACATATAACCTGACAGACGATCAACGCGAATACGTTTCGTATAAAAACTATCCAGATATCTCAATCGTAGATGCGTTGCACATGAGCAGTAATTTCCCGTTAATCTTCGAACCGTTTTCATACAAAGGAAAAAATTATATCGATGGAGGATTCGTAGACAATTTCGCAATTGAATATGGAGAAATTTGTGGAAATAAATGTTTGGGAGTGTTGACTGTGAATCCGTCAAAAAAATTTAATCCTGAGGAATTTAACAAAATTGATTACGTTTTGAAATTGATTCACATTTTCATCAATACGACAACGCAAGATAAAATAAACAAATCAAACTGTGATATTATAAAACTGGATCACGAATCCAACTTTTTCAATTTCGCTACAAAAAATTTAGATTTGATTAAAATGTTTGATTTGGGATATAAAATTTGTAAAGAAAATGAATGTTGGGATTACATCTGAAAAGGATTTTACATCTGAAAGGGATACATCTGAAACGAAATTTTTTTCGCTTGTAAAAAAAATATGGATAAAATAAATTCTATGACGAAAACGGAATTGCAAAATTTAGCACGACGAAAAAAATTAAAAGGTTGGTCAAAATATAACATAAAAGAGTTGCGAGCATTTCTAAAACGAAACATTGGTTCACGGTCCAGATCTTGTTCACGTTCCAGAAGAGCATCCCGTTCTAGATCACGATCCAGAAGAGCATCTCATTCTCAACTACACCCCTCAATGTACGATGAAAGATGTTACAGTCGATTGAAAAAGGATATTGTAAAAGACGCCCGTAAATTAAAAATTCCTCTCTCATATAATGGAAAACCTAAAACAAAAGAACATTTATGTAATGATATTGCAGATCAATTCGATCAGGGAGATAAATTTGGGGTTGAACATTATAAAACACCATTTTGCATGGAGAATACAAAATATATCGTTAAGAGGGTTGCACAAGATTACAATGTTGATTTGAGAGATTCTAGAAATAGAATGAAGACAAAAAAACAACTTTGTAGGGGATATTGCAATGAACTATAAATAAGGCTTTGTAAAATACATATCCCCGGAGGGATATGTATTTTTGAACGAATTCAAAAATCGTCTTCTTCTTCGCGGTCTAAATCGGACATGTAGTCAGAATCTTCTTCTTTGTCGGATTCGAAATCAGAGACGTAGTCAGAATCTTCTTCGTATTCAATCCATTCGTCGTCGTCTTCACCTTCACCCCAATATTCCCGTTCAAGATCTTCATCATGTTTGGGAAATATGATGTGGGTGTTGATCAATCCTGAATATTCTTCAGATTGTTCGGGTGTAATCAATTCCATTTCACACATCGTTTCGAAATATGAATCTATTTCTTCAGCAATGCGTATAAGCGCCTCTGAATCAAATTCGTCAAAAATCCTGTTTTCTTCGAGGATGTTTTCAAAATCTTCTCCATGAGGAGCATTGTCGAATGGAATCAGTTCACCACCTTCACCGAGCATGACCCGTTTACCAATCTTGAAAATGTATGAAAAGATTATAATCTTGACATAGTTTGTAAATTGGCCAACGGGTATATAATATTCATCTTCAATGATGAAATCGGTTGGAATCTCATAGTATTCCATCATCCAGGATTTTATTTTCTTGGGTGATTGAATACCAAAGATTTCCATCTTCTCGATAGTTGCATCATCGAACACGCCGCAAACGGCTGTTGAGTTAGAAACCGAGTTACCCATTATGATAATTCAGTATTAAAACACATAATTTATTTTGAAATTGAAAATTTCAATTTTATCAACATTGATTCAATGTTGATAAAAATATAAAAAATACATATCCCACGCGGGGATATGTATTTTCGGAACAAGCCCAAAAATAAACTAGACCTCTTCATCAGAATCGAAATCTGAAAAGTAATCAGAGTCGACATCAGAATCTGATTCGATATCGTCTTCCTCCTCTTCTTCAAATTCCTGATTTTGTTTGGGATAGATGATATGAACATTGATCAATCGTGAATATTCTTCGAACTGATCAGCTGTAATCAAATTCAAATCACACATTGTTTCAAGACTGTAATCTATTCCATCTGCAATGTGGCAAAGCTCATCAGAAGTAAATTCATCAAAAATCTTATTTTCTTCAAGAATATTTTCAAAATCTTCTTCGTGATGAACTGTTTCATAAGGAACCAAATGTCCATCTTCTCCCATCATTACAGATTTTCCAATCTTGAAAAGGTGAGAAAAGATTACAATTTTCACGTAATTGACAAACTGGTCATCGAGAACATCTTCAGCTTCCACGATATCATCAAATGAAATATTATAACATTCAATACCTTCAAGATTTGTCTTCTTGGGGGCTTGAATGCCAAATATTTCCAGTTTTGCAATGGTAGCTTCATCAAAAACTCCACAGATACCTATGAATGCCATGTTGATTTCAGTGTTGGAAACACGCATTTTCCTAGTTATTTTAAAATTTTCCGTTTCAATTTTTTCGTATATATACATATCCCCGAAGGGATATGTATTTCCTTTCGGAAATAAAAAACAAAAATATTTCTACTCCTCGCAACAATCAAAATATTCCTCATCACCCCTCTCCAATTTGAGAGAGACGAGATCTGTATTTAATATGCTCATGTAATGGTTGACGCATTGCCGCGTAATCATCTTCATCTGATGACCCATTTGCATGCAACAGTCAACCCCATCAACCAGATAACAAAGATCTCCGAAATCGACTTCATCAAAGATGTCATTGTCATCCAGAATTGTTTCAATATTCTTGTTGTGGTATGTATTATCAAAGGGAACGAGCTTTCCATCATTCCCAATCATGACACCATTCCCAATCTCGAAAATGTATGAAAAGATTAGAATCTTGACATAATCTTCGACCTGATCGGGTTGGATGTTCTTTACAATCTTTTCTGAAGGTACATTGTAACATTCGACACCCTGACAAGTTACCTTTTCAGGGGTTGCAATCCCAAATATGTTGAGAAAGCTTACAATGCGTTCATCAAAAATCTCATAAATTGCCATTTTTGATATCAGTGTATAAGACACACAAATTTGAAAAATATTTTCATTTTTTTCAAATTCAATTTTTTTGATATCGAAATAAATGATTTTTGAACTATGTGTAAAAAAGGATAAAGAAAAATGACTACTGAAATGTTTGCATATGACTGGGTTTTAGATGAAAGCCCAGAAGAAACATTGATTAGAATCTACGGAATTACCGAAGATAATAAAAATATTTGTCTGCGCGTAGAAGATTTTCTTCCATACGCGTATATTCATTTACCAGATTCAATTGAGGGATGCTCTTCAGAACTCATTACGACAACCGTAATGAACGCGTTGAAATACGATCTGACAAATTCCCCATTAAACATTCAGCTAGTAAAAAAATATCACTTGTACAATACTGAAAACAAAAAATCTTCAGAAGATGTTACTCAAAACAAGAAATCCAAATTTCTCTTTGTCAATTTCAAATCAAAGAAGCACATTTCCGAAATGACTTGGTTTTTTACGAGAAGGGGGATAAAAATCAATGGAAAAACTGTCAATATTAACGTTCACGAAGTGCAAGCCAGTCCCATATTGCAAATGGTTTCATTGAAAGACATTCCCATGTCTGGCTGGATAGATTTCTCGTACAAAAAACCAGAACCCGTTCCCGAAGATGAAAAGGTTACCGTGTGCGATGAGGAATATATCATAAAATGGAAACGTTTACAAAAATCTGAAAAGATTGACCAAGTAGTTCCAAAATGTATGGCGTTTGATTTGGAAGTAAATTCAACATATATGAACCAAATGCCATCTGACAAACCTGGCGATGCCATATTCCAAATTTCTTGCATATTTACTGAAAAGGATAAAGAAAAGAGAAACGTTTTGCTGACTCTGGAAGCAAAAGATATGGATTTGACTCAATCTGAATTGCTCGAAGGAACAAAGGTTTTGGTTTACAAAACGGAAAAGGATTTGCTTTGGGGTTTTATAAATTTAATTTTGGATGAGAAACCAAACGTAATTACCGGATACAATATATTTGGATTTGATATCGAGTATACGATTAAACGAATGCAAAGATTTTTCCTTCTCGATGAATTTAAATTGATTGGATTCAACAGAACATCGCCATCTATGATTCGGGAAATAAGATGGTCTTCGAGCGCGTACAAAAATCAGGAATTCAAATACATTGATTGGGAAGGAATTTTGTTGTTGGATCTACTCCCCATCATCAAACGAGATTACAAATTGGATACTTACAGTCTGAAAAATGTCACGAGTAAGTTTTTAAACAACAATACCAAGGATCCAGTTACAGCCAAAGATATTTTCACAGCGTATCGAACTCGTGAGAAAATGGATATCGTTGGAAAATATTGTATTCAGGATAGCGATCTGTGTTTGGAATTGATGAAATATATGCATTCATGGGTTGCTCTTTCTGAGATGGCAAAGGTTTGCAACGTTTCCATGTTTACCCTGTATACCAAAGGTCAGCAAATCAAAATTTATTCGCAGGTTTACAAATACTGTCTCAACAACAACATCGTCGTCAATACAAATGGATACGAAGCCAAAATGAATGAGCGATATAGAGGAGCTCACGTAATCGAACCCATTCCAGGATTTTATCAAAATGTGGTTCCGTTAGATTTCTCAAGTCTGTATCCATCTCTGATTATAGCTTGGAACATTTGCTATTCCACAATCGTCACGGATAAAAGCGTTCCTGACAAGTACTGTAACGTTTTTGAATGGGAAGATCACGTTGGATGCGAACACGATCCCAAGGAAATTAAAATAAAACAACTCTCGAAAAAGATTGACGACATTAGTGAGGAATTGAAAGTTTTGAGGAAAAAACGTGATGCTATCAAAGTATCAACAGTTGGACCAGGAAAAAATGTAAAAACTGAAAAAGCCAAAATTCAGGAAATTATAGATGAGAAAGTAAAATCCCAGAAACCGTATCGTGAAGAACGAAGTGAATTGAAAAAGACAAACATTGGCGAATACGAAGATGATGAAGGAAATAAATTTAGCAAAGCCATGTGCGCGAAAAGATATTACCGATTCATCAAACCCGAAATCAGAAAGGGTGTCATCCCTACCATCATTCAGAGTTTGCTGGATTCACGAAAGCGAGTAAAGAAATTGATGAAATCTGCAGAAGGAGGACAAAAAATTGTATACGATAAGGAACAGCTCGCTTACAAAGTTTCGGCCAACAGCATGTACGGAGCCATGGGTGTGAGAAAAGGATTTCTACCTTTCATGCCCGGGGCAATGTGTGTAACGTATTCGGGAAGGACGGCTCTCGAAAATACATCCAGGCTCATTCAACAACATTTCAAAGGAAAGCTCGTGTACGGTGACACGGATTCCAATTACGTTACATTCCCTCATTTGGATAACGTGACGGATATTTGGAATTACGCGTTAGAAGTTGCGGAAAAGGTAACAAATTGGGAAGAGAATGGAAAACGCGTATTCCCCAGACCAATCAATCTGGAATTTGAAAATGTTGTATACAACAAATTCCTCATCTTGTCAAAAAAGAGATACATGTATCAATCGGCTGACAAGGATGGAAACTTTACTAAAAAGGTTGGGAAAAAGGGAGTTGTGTTGGCCAGACGAGATAACGCTCAAATCGTCAGAAAGGTATACGAAAATGTAACCATGATGATATTTGATGGGAAAACAAAATCCGAAATTCGGGATTATCTCGAGGATTCCATTCTGAAAATATATAGAAATGAATTTGAATATAGCGATTACGTTATTACCAAATCTGTCGGAGATTCAAAAGGTGAGGTAGACGAAAATAACAGAATGGGAGATTACAAAATCAAAGCACTTCCCGATGATCCTGAAGAACGGAAAAAGGTTTTGAATGGAAGAAGTGAAAAGGAATATTTCATCTCGTGTTGTCCTGCTCAGGTTCAATTGGCAGAGAAAATGAAAAGGCGTGGAGTTCCCGTTGATGCCGGATCTCGTTTGGAATTTGTCGTCACGCGAAATCCCGGAAAAGTAAAACTGAGTGACAAGATTGAAGATTACGAATACTTTTTGAAATTTTCTCACTTGCTAGATATCGACGCTCAGTACTATGTAGATGCCATGATTAATCCACTCGATCAGATATTCAAGACGATGGGATTCGGACCCATGACGAAAGAACTCAGTTTAAAATGGGATGAGATATATAAAAAAGAAAAGGTTGAAAACGCACCCATTTTCGAATATGAAAAGAAAAAGACTGAAATAAAAAGAAGAAAGTAAATAAATATTCCAGTCAATATAGTAATATTTTTTATACTATTGTAATAAAAATATGGTTTACAAGAAATATTGGTCAGTTGTTCCGAGCGATAGTCCTGAATACGATGAAGAAGAACGAGAACATCGTCTCGAGAATTTAAATACAAATCTACAACGAGAAAATATTTTTGAATTTTATCAATATCCACCAAATGTAAGACAGTATAACGAACCCACTACCGTCTATCCTCCTCAAGGACCTTATACTTCATTACCGGTAGTATTGAATGTACAAAGTGGATATTTTTGGTTGATGATTTCCATTGTCATCATTACCATTTTGCTTCTGTGGATGAAATTTTCCTACAAGGGAGGATATCGGTATAGATACTATTGGTAAATATTTGAAAAAAATACAATAAGGGAAGAAATTGGTAATAAAAATGAAGACTTATCCCGAAGGTCATGTTTATATTATTGAAAATAATTTTGACTCGAGGATTTATATTGGGTCTACAGTTTTTCCAATTGAACATAGATTTAAACAACATATTAGATCGGCATCAAAAAATACAGATTGTTTATTTCATTTATATATGAAAGAACACGGTCCGGAGAATTTCTTCATTTCATGTCTCCATACTGAATACAATGTCACATTACATAGATTGCAGACAATTGAAAAATCTTTTATTCAAGATTTTGGCGATTTGAATACCGTACATAATCGAATGGAAGTTGTAAAAAAAATAAAAGACACTGTAAAGAAACCCGCAACCATTTTCGAATTTAAACCGCCAGAGATGAATCTAGATTTAATTTTATCCAAAACAAAAGATTTCAATAGAGTTTTGTCAATTAGCGAAATTAAAGATTTAATTTTCGTAGAAGATACCAACATTGGTAAGATTATGAACGATTTGTGTTCATCTCCAGAAATTGCCCTTTCTTCAAATACGATAACTTGGTTGGGATATGACAATGTCCAACAAAAAAATAATAAAGCATATTTCGTAAAATTATTAAAAACCTTCAATATAAAATTCAAACAAATAAAATCTACAGATCAAGAGTTTTCAAAATTTCCTGAATTGGTAGAAGAAGCGAAAATATTCAACAAGAATATTTTGAGTAAAAAACAATGGGTTGTAATGAGTTCAACAGATTTCAAACAAATTGTCATGATGTTGAGAACGAGTCGTGCAGATGATATTAGAAATTACTATTTATCGATTGATGAGCTATTTAGAATTTATCCACAATACGTAAATTCTGTTGAATTTGCAAAACATAAAGCGTGAATTTGTATCAGAATTTCATATCTGTTGAACAGATATGAAATTTACGAAACGAAAACAAATGAGGAATATGACAATCCCTCAGATTTACGATGTTTGAGAAATGCGTCGAGATTATATTTCACATTTCCTTCGTAAAATGTAATTTTGTCTTTGTAAATTTTGTGAAACTGTAAAAAACAAGGTCTGAAATTTTCGTATGTATCATCATCGAAAATGTACAACTTTTCCAGATATTTATTTCTCAATATCTTTTCAATCTTGGTTTTATTGAACTGTGTCAAAATCACCCTCATGATGCCTTGGCTTTTCAAAAACATTTGTCCATCCTTTTAAATCGTTTGAGTGAAAAAATATTCAGATATATTTCTATAAATCCTTTTTCTTTTTTTAGTGTAGAACTTTTTTCAAATCAAATGAATTTCTATACAAAAATTTTGTATAGAAATTTCTGAATCGTATAGAAAATTTTCAAATCAAATGAAATTTCTGAATCGTATAGAAAATTTTCAAATCAAATGAAATTTCTGAATCGTATAGAAAATTTTCAAATCAAATGAAATTTCTGAATCGTATAGAAAATTTTCAAATCAAATGAAATTTCTGAATCGTATAGAAATTTCGTATTGAAATCAACCCAAACGAATTCGTTCAAGACGTGGAATTATGTTTGTAGCCAATTCATCATCCTCCCAAGATTTTCTATCCGTGAATTCGAAAGCTTTTATATTGATACAGTTTTCGGGTTGATATGAAAAAACTTCGGGGTGATCGTCAATGATGTATGTTTTGCTCATGTCGTAATCGAGCAAATCAAATTCATTTTTGAGAATATCTAGAGATTTCTGAGTTTGTCTCGCGCGTTTTGATTTCTTACAATGATACGAAAAGAAAATATAATCCAATTTCCTTTCGGGGTGTCCTTGTAAAATAAATTTCTCAATGATGAATAGAGCGTATGATTTCGAGGCCGCGGTCCATACACTCACGTTGAAATTCTCAAAAAGGTAATCCAGAAACGGTTGCAATCCGGGTCGTTCAAAAACTTTATAGTAATCTTCCATATTTTCCCATCTGAATTGTTTCATTCTTGGTTTGAATATGGGTTTCTCTTCTTTTTTTGAGATTGAGCTAATCAACGTATTGTCCAAATCCAACAAAATGTTTATTTTTTTAAATCTGTACATGATTTTTCATATACAATGTTTATTTCAAAATATTTTCACGTGCGTTTCATATGATTCAGAATTTTTTCTATACAAAATATTTTGAACGATTTGAAAAATTTTCATTTGGTTTCCAAAGTTCTACACTAAAAAAAGAAAAAAGGATTTATAGAAATCATAGAAATTTCATTTGATTTGAAAATATTTTATATGATTCAGAAATTTCATTTGATTTGAAAATATTTTATATGATTCAGAAATTTCATTTGATTTGAAAATATTTTATATGATTCAGAAATTTCATTTGATTTGAAAATATTTTCATCTGAAGATTCGTAGTATTTGGTTTCTCTTTAACCTTTACTTTACTATTTCAGTATGTTATCGAAACGCTACTCATGTTTGAAAAAAAAGTACCAAATTCAAAGTGGTTTGAAGAAAAATTGAATAGATTTAATGGTTGAAAATACAACATATAAAGGATGGTTCAACAAAAGAATTTGACTGAATTTCTAAAAACTATGAGGTGTCCCAATGACCCCTCTTATAGTCATGTTTCAATGGGATTCCCAAAAGGAGTCTTTTCATTCGGAACAAAAATGAAGGAATTCTGGAAAATATACACCGATTCCATTGAAAGTGGAAATTCACCATTCTTGGCAGAAAAGCCAGGAAAAGAAATTCCAGTTTTATGTGATGTTGATTTGAAAGTGAAGAAATCTTCACGAGAAGATCCAACGGAAAAACTATATACGGACCACCAACTCAAGAAAATCATTGCAGCGTACGAAAAAGCTATATTAGAAGTTGTAGATTTTTCAAACGTTGATGAAATGAAAAAGAACGATTCATTTACATGTGTTTTACTTGAGAAGGAACCGTATGAAATTGAAATTGCAGGAGAAACTTTTATAAAGAACGGATTTCATCTTCATTTCCCCAAACTGTTTTTGGATCGAAAGGCACAAGAAGTTTATATCATTCCCAAAGTTATAGAATATACTCAAGGAACGTTTGACAATATCAAAATTACAAATTTTATCGATACCAATGTTACAAACGTCAGGTGGTTAATGTATGGATCGCGAAAAGAAAATGGTACACCCTATGTGGCCACGAAATGTTTCGCTAAAGGACAAAAACAAATTTCTCTGAAAAAGGGATTGTCTGGATATAAATGCAGTACCTATCCCGGAGAAGAACAAGATGATGTTTCGTGCGATTCAAAAGAAACGGTAGAAAAGAATCTTCCCAGGATTTTGTCAATCTTTTTATACGATAGGGCAGACGATTACTTTTTCAGTCCCAAACCAACCGTCATTACTCCAATGGTCAAGGAATTTGAAGATAGAAAATCGAAGCGAAAGCAATACGACAACGACAATATTCAAAAGAATATCCAAGACGCCGAGGTTTTGATTGGCATGATGAATGTATCTAGAGCCGATGATAGAGCTACGTGGCTCAAGGTAGGATTTTGTATTTGGAATATATCGGGAGGAGATAGCGATGGATTGTCGCTTTGGTTAGAGTTTTCAGAACAGAGTGACAAATTTAATGAAGCCGAATGTATTTCACAATGGCATAAGATGAGACCAAACAATTTCACGATTGGTACTTTGAAATTTTACGCGAAAAAGGACAACTCAGAGGAATACAACAAGTACGTGAGCGACAAGACGACGGGATTGATTTTGGAAGCCGTTGAGGGTTGTCATAACGATATCGCCAAAATCTTGTTTAACGAATACGGAACAGATTTCATTTGTACATCCATCAGAGACAAAGAGTGGTATCAATTCAAGGATCATATTTGGAAACCACTAGATAGAGGAACATCATTGCGAGAGAGAATTTCAGACGACAATGGAATCGTATTGAAAAAGCTTCGTGAATACAAAGACAAGTTGGGAGAAAATTACAGACAGGCCAAGGAAGATGGGGATGAGGACGCCGAAGAAATTCTAAAGGAAATTAAAAAGACGTGTGCGCTCATCAAGCAATGTAAATCGTCAACCTTCAAAAATCACGTAATGGTAGAATCTCAGGAAGTGTTTTACAATCCAGAATTTTACAACTTGTTAAATAAAAATCCCAATTTGATCGCATTCAAGAACGGTGTATACGATTTCGAAAATGATGTTTTCAGGGATGGAAGTCCAGAAGATTATCTTTCAGTTAAACTCCCAATCGATTACATTGACTACGGCACGATTGATCATCCCGAAGTTATCGCAGTAGACAACTTTTTCCAAAAGGTATTCCCCAACATTGAAATCAGAGATTATTTTCTAGATCAGGCCAGTTTTGTATTCGTTGGTGGAAATCACAACAAGGTCATTCTATTTTGGACAGGAGAGGGAAATAACGGGAAAACGGTAACTCAAACGTTATTTGAGAAAATGTTGGGAAAGTTTGCAATTAAATTCAACACATCTCTGATTACGGGTAAAAAGGCAAACATGGGAGCTGCAAGTCCCGAATTGGCCAGGGCGGGAGATGGTGTTAGATGGGCAGTCATGGATGAACCAAATGCTGACGAAATCATCAGTTCGGGAACGTTAAAGGGTCTCACGGGAAACGATTCGTATTGGGCTCGAGATTTGTTCCAACGAGGAAAGGAAACGAAAGAAATTATACCCTTTTTCAAATTACACATGATTTGCAACAAGCTTCCAGCAATCAAGGATGCCGATCAAGCAACGTGGAATCGAATCAGGGTTATTCCATTCGAAAGTACATTCAAACATGAAAACGATTGCCCCGTTGAATTTGAAGAACAAATGAAACAGAAAACATTCCCCATGGATAAAAATTTCACAGAAAAGATTCCCGAAATGGTAAAACCCCTGGCTTGGTATCTTATTCAGAGATGGAAGACTATCAGGAAGTGTGAAATTGTAGAGCCAGAGATTGTAACGGTAGCTACATCTTCGTACCGAAACGAAAACGATATTTACAAGCAATTCGAAGATCAGTGTATCCATCAAGAGAAAAATGGAAATCTCAGCTTTACCGTTTTATATTCAGTATTCAAGGATTGGTTCAAAGAAGAGTATCCTAATATGACCATCCCAATCAGACAAACGATCAGAAAACATTTCATTTCCAAATTTGGACAACTTGAGAGAGGTAGATGGAAGAACTTTATATGCAAGAAGGACGAAGACGACTTTGGTCGGGATAGTGATGAAGATGGTGACGATGTTGTGAATCCCGCTCTTTTAGTTTAATTTGAAATTAGATTTTCAAATTCAATATCTTTTTAGATATTGAATTTTATGAAAAATATTTAGTATACGATAATCTGTTGAATTCCATATTCTTCATCGTTGTCTTTTCTAGTAAAAGATTTATCATCTCTTCCAACTTCATAATATCCAAAATTTCGAGGTTCTAATTGAAATCCGGTTTTTGTTATATTTTTTAATTTCACATCACCAAAATAATCGTGTGTAATATTGGCTCCATACCCCCGCTGCACGAATCTGTAAGCATATTTATTTACATTTTTGAAAATAACCATTGGAAGATATTGATCAACAAATCTAACAGTACCCAAAATATAAGTCCAATTCGGATTTTTAGAGGTGTTTATCGTAACCGATTGACCAGATTTTATAAATGAAGAATATTTTATTCCTGAAACAATTGCATCGGCATATTCTTTTGATCCCAAATGGTCGTCTTCCACTATAGGTCCCAAATTGGTAATCTTATTGTTATTGAAATCGATATCTGTGGAGGGTTTAGATCTACCGTCTTTGAAAAGCGCATCTTTACATTTCTTTTCATTTTTAACAACAGTTGTATTTTTCTTGATTGGTTTACAATATTTTGTAAAAGTCATTCGAAAACCTTTCATTTTTTTTAATTTATATTATTTTTACTGAAAGAATCCCATATTTGTTATTTCCTGTTTTTTCAAAATATTTTTTATCTTCCTCGTCGTAATAGTAAAATTTATTTACTTTAATCGTCACTTTTTGAGATGTAGCTTCTGTTATATTAAAACTTCCGTAATAGTGATAGCGGTATTCGACATTTGTCGGATCTCCGTCTCCATTCATACTAAATGTAAAATTTTCATCAATTTCATCTCTAAAAACAATAAATGGAATATAATAGTCGAAATAGCTCACAACTATCAATAACATAGTCCAATTCGGGTTTGATGCCGTACTGATGCTTTTCGTTTTAGTCGATTGTATAACGCTGTTATATCCGATTCTCTTAAGCTTCCCCTTTATATATGATCTGGTTGCACCGTCGTTGTCATTGGTTGGTGCTTTTAAATTTTTCACATTGTGCCCATCAAAATCTATATCTGCCGATGGTTTTGTAGATCCGTCGGTTTTCAAAACTGGTAAAATTTTATATTTCTTTTCAGGACATTTGCATACACCACAGTAGTTTCTACGGTTTATTCTAAAATTTTCCATCTTTTTTTAATATTAAATTTTATTGATAAAAAAATTTATACATTTCTTAAATGGTATTAAAATGTTACTGTATTCGAAATTGCAAGATTTATTGACAAACCAAACCGCTGCAAATGGAAAAAGTCCATTCAATTGCAAAATTTTTGGTTTGTACGGATTAAATGACAAATTGAGAAATGTTTATTTTGAAACTGAAAATGGAGTGCCGTGTCTGTTGTATATTCCTTCAAAATATACCGTCAAGATGGATACGGGAAAATTTGCTCCGTTGGAAAGATGGAATAAGGATACCAGTTCGTTTGGATCCGTTTTGACAGATGATAGCGATTTATCAACTGTAAATAAAATTAGTTTGAATTCATCTCCCGTGGGATATATAAATTTGGTAAAGAAAATAAGTCAATCGATACAATCCTTTTCGTATAAAATTGCAATCTTGTCTGAAGAGTATTTGGTTGTTTTGTATCCCGATGGAGGCATTGACACTTTTCACATTGACGGTGGTGTGAGTGAGACAAAACTCTTGATTGTGATTGATATAGAAACCCTTTTGTATCTCAACAACTTTTTACTGATTGAAAAACTTTATCATAAAATTCTCAAACTGATTGAAGATGACAATAAGCAATATTGGGAAAATTTGTTGAAAATATTAAAAGTCTGTCATGATAAAAAGATTGTGAGTAAGGGAAAACTCGTTGCTGACAAAACCAAAATTATAGATCAGTGTCTGAAAATTTCAAATTCGTACGAGGCTATAAAATTGGCACTTGAGTGTTACGAATGAACAAAACACAAAATAATTGAATTATAGAATCGTGTGAATATAGAAAATATTAAACCAACAATGGCAAACCATATTATTTCAGCAGAGAAAGACGAAGTTTTCTATGGACTCGACGTTAACAACATCGTTCTAGAAGTTCCTAAGGATAAGAACTCGCCAAATGTTTGGGTTGATGTGAGATACAATTACCCTAAAAATGAGGCGGCTGGTCTGAACGCCAAGAAGGATAGAATTAAAATCCAAACTTCTGAACTCATGTCTTTTGGAATCAATAGGTGGGAAGGAAAAGAAACCTCTCCTGCCAAGATGTCATTTTCAATGATTAACCGAAGACTGAGGGAAGATGTCCGAAAGGGTAAGGAACCAACAGAAGAAGAACAAATTGATATGGAGGTTGAAGACGAGACTGTAGATATTATTGAAAAAATCACCGAAAAAATCAAGAGTGAAATGAAAAAGCCTGAATTCATTAGGGCAATGGGGAAGAAGGACGGTGGAAAAGATCTTGTCAAATGGAATTCGGCTGTTGATGAAATTGAGCTCATCAAGCGAAAGGAACAAGACAATGGAATTGACGCCGTTTATCTCAACGTTAAAATCATTGAAAAGGAAAACTTTGCCAAAACAAAGTTTTTCGTTCTTGATGATAACGAAGAAGACGGACTCAGATTCATTGAACAGAAAAAGATTATACCAAAACTGACAGGGACAAACTGCAAGGTTACACCCCTCTTGGTTATTGATAGCATCTTTTTCCTGAACAAGAAGCCTTTCCTCTTGATTAAGGCGGGCGATGTTATTATAAATTCTTTAATCAACAATAGCAAGAAATACAGCATTCACGTGCACAAGCGTGTGAAGCGTGGATCTCAGATTGATTCGAAATCATTTGATTCTGATAACGAGACATCGGCAATTGCAGACTCTGATTCAGACTCCGATTCGGATTAAGTTGAATATTTTTTTTGAACCTTCAGTTCCATATCTTGCAAAAGATATGGAATACCAATATATTTTAATCTTCCTCTTCTTTTATCCTATCTTCAGAAAAACGAATGTAATCGTCACAACCAAATGTGAAATCTGGCACAATTTGGGCTTTGAAATAAAATACGTAATTTGTCCAATGTTCTTCATTTCGTGTGTTGTTGAGTTGATTTTTTATATAAATTGATGTGTAATCAACCGTCAGCTTGTCCATCAAATGACAAAATATTTTAAATGTTGGAATAACGCTCGCGAAATTTTTGTAAATTTTTTCTCTGTTTGAGTTGTTTGGTTCTCTGAAAATGAAAATTCCATCCAAATTTGTACGAATCGCGGGTTTGAAATCTAAAACGTATTGATTCGCGAATAGAGCCAACATGTTCCAATGACGACCATTTTTGAACAAACCCTGAATGAGAGGATCGTTGAAAACTTTAACATCGTCCATGCAATCATCCATCACGAGTACAGACCAGCTATTTGGCAAGTGGTATTTTTTCGAAAGTTTTTGTCTCTCGATGAAATTTTTCACAACATCCTTTTTATATTTTTCGTAAATGAACAACTGAGGAAATATTTTTGAATAAAATCCATTGCTATCTTCCGAACCCGAAATTACCATCCCAACCGGAATCAGATGTTTTTTCGCGTAAAGCAAATGTTTGATCAATACAGATTTTCCGGATGAAGGTTTTCCAATGATGGCAATCTTCATTCCACCAATGTCTGTTTTCATACTTTCAACATTTGGCCTGATTGAATTTATATCCAACTCTTTAATTTGTATAATTTCACTCATATTTTTTTTAACGAACCTTTAGCATATATGTTTTTATAAACAATTTACACTCTAATAGGTTAACTCGTCATACTAGAAAACATGAAATTGAGATATAAACCGAGATTGTTTAGTATATATATTACAATGAATTTTAATAACAATAACAGTCAAAATATGTACGGTTCCCCATTTGCAAACTGGGATGAAGAACTCCAGCCAATGGATACATCTTTTCAACAATCCAATTCACCATTCACTCCGAGTGGTGCACAATCCAATTCACCATTCACTCCTCTTCAAAGTACACCTCTTCAGGGTGGTAGTTCACCATTCACTCTCCCAGCACCGGGTGCACCTCTTCAGGGTGCATATTTGAGTCCGCCACCTTTTCAGGGAGAACCTCCTCAAGGTTCGCAGGTCAACGAAATCCAAACGCGTGTTTTCAACTCCCAGACGAGCCCGAAATAAATTATCGTTTCAAATCATTCAATGGAAAAAATATAAATAAAACTCTCGCTGTACTATCTGGAGAAAATTATGAAAAGGATAATTTTGGCGCTTTTATAAAGATTGATCCAGAATTCAATCCTACAAATCCCACAAGGGTAGCACAATGTTCAGTTGGTGTATTCTCAAATCCAGACGACAATAAACTTTTAAAACCATTGTGCAGGCTCCATCTCGATCTTTTGAGGGTTTTGTATAACGAAACTGTACAAACACCTGAAGATGTGTGGAATTTGGTTTCAGAACTTTCTCTGAAATATAAATTGAACGAGTTGTATTATTTTATCGAAAATTTGAGAAAGGTGACTCATTTTTCAGATTTGACTCCCGCGTTGTTACAAAATGAAAATATTTGCTACGCGGTGGCTCTTCATACATTTTTGAAACACGACGATCTCCCCCCCAAGATGCCGTTAATGAATGTAAAACTTTGTCACCAGACGTTTTCAAACTGGGAATTGACATGGCCATGGCGAGTTATGGATTAAATTGGATAATTTCTGATGTTGACACTTATATAACCGTTCAGAAAAATAAATTTACATTTTTCACCGAAGAGAAAATATTTTAAAGACAGAAAATTTTAACAAAAAATGATTGAACAAGTGATATCTTCGTTGACTCAAACTAGACAAAAAATCAAGGAAATTAATGGTCGTCTGAAACAGCTTCGTTCGTACGAAAAGGAACTTCTTCAGGAAGTTAAAACTTTTATGAATGAATCCGGAGATGATCAAGTCATGTTGGAAGATGGTACCGTAATCACATTGTCGAGATGTGAAAAGAAAATTCTATTCAACAAAAAGGATTACGAAAACAATGTTCGTGAAATGTTGTACTCTCGCGGTATTGACGATGACGATTTCTTCAAGGATTTGCTAAATAAGACAAAGGATGTTGTGGATGAACAGCGAGTGAAATTGAAAAAGTAAGTAGTTGTCAAAAAATTTCATAAAAGAATTTCTTTTATGAAATTACACTGTGGTACTCTCCAGAACAAAATTTTTCAATCCTTGATACGATCTATCTTGTCCGGTATATTTTATTCTTTCATTTCCAGTGTATAAGATAAAACTCGGAATCGTAGAAACTCCCGGATAAATATCTTGAATGATATCAGCAATTTCTTTTTCACTGTCTCGATCTCCATCAATCTGGATCGTCATAGTGGTTATGATACCCTCATTTGCCAGCTTTTGAAATTCTGGTTTGACATCTGTACACGCTCCGCAATACCCCGCCTGAATCATGATAAAAACGGGTTTGTCTCCTAAATCTCCAACCAAATCTCCATTTTCGGAGAAATCTTGTCTTTCTAGATAACCAATTGGATATTTTAAAATGCTCATTTTTTATAGATGAAAAATTTCTTTTAATTACATTCACAAACGGAACCAATCAGAAATCTGTTGTAATTTAATATATCTCGTTTGTATTTCAAAATTTCATCTACTTTAAGTTGACTGGTTTCATTTTTCAGAGTTTGCGTTTGAGATTTGTATTCCCCAGCCCGAGTTGCCGAATCGGATGAATCCGTGGCAGACTCAGATGCTTGATTTTTAAATACCTCTGTTTGGTTTTTCAGAGCCTCGGTTTGAGATTTGTATTCCCCAGCCCGAGTTGCCGAATCGGATGAATCCGTGGCAGACTCAGATGCTTGATTTTTAAATACCTCTGTTTCATTTTTTAAAATTTCGGTTTGATTTTTTAAATTTTCTTCCGCATGACTAGAAACTTTTGCAACCTCTCTTTCCAAATGCGTTTTAAATTCTCTTTTTAATGTATCTGAATGTGTTTTATTTTCAGATGTATGAGATGAAGAAATTCTTTCAACCTCTCTTTTCAAACCCTCTGTATATTCTCTGGCGGAATCTGCTCTGGCCGCAGATTCCGCCGACTGTTCGGCATATCTTCTCGCATCGTTTACATGTGCATCATTGTCTGAAGAGTCTGGATTTTGTTCAGTGTCACATTTTTTGTTTGCGTAAATAAATTTCTGTAAGTGGTGTGTGGTTTTAGAATACGGAATAGACCTTTTAAAATTCTCCATTTTTATTATAAAAATATGAATATAAGATTTTTCAAAATAATTTAAAAAATTAATCCAAAATGGAATCTAAGATGGAATCTAAGATGGAACTAAAGAGTGTATTTAACCTCAAAACTAAATCGGGTTTTACGGGATCCGATTCAGTTAAAAGTGCCATGCAGAAATATGCCAGGAGAGGCATGGAAGAAAAAATGCTTCAGGCCGTTTCCGAGCTTGACTCTTTTTCAGAATTTGCAAATTCTGAAAATGTAAACGTCAAGAGAACGTCAAAGGCCATAAGAACCAATATGATTAACAGGCTCAAGGTGATTTTGTTTGAAGACGTTTCCTTTTACGAAATTGAAAATTTCATCTCTGTTGTTGAAAAGATCAATTTGTGGGAAAATGGAAATAGATCAGATCGAAATATTTTATCTGATATCGTTTCCATAATTTCCAACTCGAAGAAATTCAGAATGCCGAGTTATCTAAGAGCGTATTACGGAAAAGGAACTGAATGCGAAATCACAGAAGAGGAATTCAAGATTGGAATCGAATGTGAGGATGAAGATTGTATGGAATGGATTTATCACAACGATGAAAGAGCGTTGAAAATGTTAAAGGATTACAATTTTGAAGGAAAGGATGTAATTTTACCATTGATCACGAATGAATGGAAAAGACTCAAACCCACAAAAAGTAAACCCGGAAGCAATGAACGATTTATTTTCGTCGTCATTCCCTGGCTTTGGATCATGTACGATTTGAAATGTCAAGAGAAAACAAATCCTGAAAATGTGATGAATGTTGATGAAATTTACGAAATGACAAATGTTGAATTTGATGATTACGTATTCGACGTTCACACAAAGGCTGGAAAGAAAATGGGAAAGACTGTAGAAGATTTCAGACACGAAGGATCAAAAGTTTTTAATGAAGATGAAATTTTATTGGAGAAATTTTCTGAGATGAAAGAATTTTATATCAATCAGAAAGCCGAACCCAAGTCTGAAAAGAAGTCCAAATCTGTAAAGTCAAAGGTTGCAAAGCCCAAAGCTGAAAAGCCAAAGGTGGAAAAGAAACCCAAAGCTGAAAAGTCAAAGGTGGAAAAGAAACCCAAAGCTGAAAAGCCAAAGGTTGTAAAACCAAAAGCTGAAAAGCCAAAGGTGGAAAAGAAACCCAAATCTGAAAAGCCAAAGGTTGTAAAACCAAAAGCTGAAAAGATTTCAAAGCCAAAATCAACCCCCAGAAAGAAATCCGAAAGCATAACGAGTGAATCAATGGAAATAAAAAATATAGATATTGATGTAAATGAAATCAAGTTGAATTTGGAAGGGTTGTGTGCTTTGAAACTTCCATGTGGTTTTGTCAAAATAAATGGAATTGAAAAAGTAATCAAACCCATGAACAAGAGTTTTAATTACGGAATGGATTACATGTATGTTGACAAACAAAAACATTTGTTTGGATTGAAAGATTTGGGAATGGAAATTGCAAAAATTCCTGACAAGAAGCTCGTAATTGAAAAAGATGGAAAGACGAAAAACTATCTTTGGAAAGATGATTCGGAAGGTCAGGTTATTGTCATCATGGACAAGATTGACGTAAAGGATGATTTGGGTAAATGTAAAAATTTACTCAAGGAAGAAAAACATTTTATGGAAATGTTGAAAATAAGATTGTTTAATGGGTTGTTTAACACATCTGACAACATCTTGAGAAACATTCTCGTTGACAAAGAAAATAATCTTTTCGCCATTGATGAGAACGACATGTTTGGAAAAAGGAAAACAGTCTTCAACAAAAGAGAGCCAATCAAAAACAGCAAATATTTTACATCGGAAAATATTGAAAGTGTAATTGAAATGTTAAATTTTGAAAAGCATGAAGAAATTTTAATTTCAGAATTGGAAAAATATTTTTCCAAATCCATTTGCGAATCATTTTCTTTGGAATTGTCCAACAGGATAAAAAATTACAAAGATATCGTTTTTGCAGAGCTTGAATTTTAATTTCTTTTGTTTCAAAATTTCCATACCCCTCGGGGTATGGAAAGAAAAAATGATTTTATAGGTAGATAAAACATAGAAAAAGATAAGCTAAAATGGCAGAACAAATCATGTACGTAAATGAAAACATCAAATTTAGTGAAACCAGACTTGCGCTGGGTAGTTCAGATGACGAACTTCTTGATATTTTCAAATATATTGAAACGGTTAAATTTGAGATTGATACGTTCATGTTGGATAAATTTTGGCAATGTGTAAGCGAAGACCATCGTATCCACGTGGATACGATGGTCATCACCTGGTTGGGATATGACAACAAAGAACCTCGATTAAATAAACAATCTTTTATTAAATTACTAACTTCTCATCAAATCGAATTCACTCGAATCAAACACGAAGATCCAAATTTCTCAAAATATCCTGAATTGGTTGAAGAAGCAAAAAAATATTCCAAAGCGGTATTAAAAAATAAATCATGGATCATCATGAACTCGGATGATTTCAAGATGATGGTCATGTGCTTGCAGACAAAAAAGGCAATGGATATCAGAAAATATTATCTGTCAATCGAAAAACTTTTCAAAATGTATTGCGAATACACCCTTCATTTCAATCTGAGAAGGGAAGAGCGTCGTCTAAAGGAAAACCTATTGAGAGAAGAACGTCGTCTTAAAGAAAAAGATACCGTGATTGGAGAAAAGGAATGTACGATTGAAGCTCTACGACGAGATATACAAGAAGCTGAAAGGAAACGCGAAAGGGAAAGAGAAGAAGATAATCGGAAATGGGAGGAAGCTAAAAGAAGACAAGATCAGCTTCTTGGTATTTCACTTGAATCAAAGAATGAACTCAAAGGGGTCAAGGCTGAGTTGGGACAAGCTAACGAAAATCTAGAGAATGTAAATGTTCAGTTGGGACAAGCTAACGAAAATCTAGAGAATGTAAATGTTCAGTTGGGGCAAGCAAATGGAAAACTCGAGGTTGCAAATGGAAAACTAGATGACGCAAATGAGCAACTCGAGGTTATGGAAGAACGAATGGGGGTTATGGAAGAACACATTGAAGAGATTAGAGATGTGGCTGTACCAAAACCTCGAAATAAGGGTAAGATTCACAAGATTGGTTTGGTGAAAATGTCGAAAAACTATGTTCCAGATTCATCAGATCCCGGATATATCAGAAACTCAAATGTCATCATCATTAGAAGACAAAAAGATTCATTCAACGTCCGAGTTCAGCAGATAAAAAGTTATGGAAATGAAACAAACGCGAATGCGCGAGTGATATTCGAAATTGACAACCCCAATTCCATCAATCTTTTCAATCGGTTGAAAGAAAAACGTGATCCCAAACTGGGTTTCAATGGAATATGTGGAATTCGATATCTGAACGGGTGTACTGACGAACACCTTTTGCAATTGATTTCAGAAATTCACGATGTTAGAATGGAAATGTAAATATTTTTATTTTTTCATTACCCAAAGGGTAATGAAATCTACAATTTACACGTTTGACAATCTTTGTAATACCAATACAATCCCAAACTTATCAATAAAACCACAATCCCCACCGTTAATGCAATCATTTTTCGTTTTTTATATTCTTTTGCTGATAAACCTCCAGCAACTCCAGCGCCAGCTAACGCAATTGGAACGGCCATGCACAATCCACAAAAATTTTCTTTTACCATTTATTTTAAAAAAAGTAAAAATTTATCTTCTTAAAAAAAAAATATGGATGATATTATGAATCTAATGAATAAAATGATACTGGATGTACATTCCAGTTTCGATAAATCCCAATTTGGTATTTTCAACGATGATGAGCAGCATGAGCTTGAGCTTATTTGGGATAATGTTGTTGAAGGCGATGTGAAAAAATTCATCAATATTCTTTCACCAGCCCAAAAGAATAAGGTTGGGATCTGGGCTTCCAATAGAACTGAATATCCCGTTCCAGTTCTATTGAATGCTCTGAAGGGTTTTATAAAATATTTGGAATCATCTAGCTACAAGCACCACCAGATTTACCCCAAGCAAATCTTTTTGAAGCAGGAAAAGAAAAAGAAAAAAAGCAAGCAGTAAGTAAACGAATATTCACCGGATGTTGTTTCTATCAGAAATTGGAAGAAGAGGATAACATTTCAATGAGTGAATTTCAACCATTTTTCTAAATTGAAAAAATGTGATTTTGTCGACTTATGATATAAAAAAACTATAATAAAAATGGCTACGTTTGATAAGTACTACTTTGTATCTCTACTCAATTCCGACAATGAATATATCGAAATGGATAAGGACATGACATTTTGGATGAAACACGATACCGAATACAAACTCGAAATTCGTAACAACCATCCAACGAGAAGGTGTCGCGCCACTGTTTATATTGATGGAAAGTCTATTGGAAAGTTTTTGGTTTACGGTAATAACAATATTGTAATTGAAAGACCCTCTGATGACAACAAGGCCCGAAAGCTTACATTTTACGATGTAAGCAGCCGAGAAGGTGAAATGGGTGGTTTGAACGCCTCTTCTCCCGATATTGGCAAGCTGCGTGTGGAAATTCAGAGAGAAAAACCACCAATGCTCGGTAGATTGGCAGTCGATAGTATGATCGATACCGTAGATTGTCACAGATCCCGTGGATTGAGATGTGAAACTGATGGTATTGGTGGAACCGCCCTTGGGAAAAAATCTTCACAGAAATTCTATACCGTGTGCGATATCGACGCAGAACCCCAGGTTTACACATTCAATGCCATGATGAAATTGGTAAAGGACCAACCAGTTGTGCCTTTGTAAATTGTGTGTATTGAAATTTCATAACCATATTGGTTATGAAATATATTTTTTTACATGTCGAAATCATCAAAACAATCTCTCGTACAAAATCTCAATCGTTCATTATTTTTCATTGTAATGTACGGTGCATCAAACACTTCCGCTTTACAGTTTTCGCAATAAAGTGGACGAATTTGATTGATTAGCGTTCTGAGTTTGAAGAAAAGACCCGGCGCTAAATTACCAACCATACTTTTCCGTTTGATTGGAGATATTTCAATCGTTTCAGGAGCTGGTAGTATATGTTGGGAAACACTCTGATAGTCGCTGGGTTGTGACACGCTTAGTTGTGATGGGGCGGGTTCTTCTCTAGCCACCGCTCTCAATCGTGATCTAAAGTTTGGATCCCTTTCCTTCATCAAAGAAAAGAATTTATTTTCAATTTGGGCTCGTCGTCTTTCGATGGAATTATCCATCACATTTCTATCAGCACCCTTACGAGTATAAACTTCTGGTAACATTGTAAATCTGCTCAATTTTGCCAAATCCTTACCCTCATATTCCATTCTGATGATATCCTCGTGATACGATTGTTTTTCCGGAATCAGTTTCGTCAGGAAAACCAAAACGTATGATAATTTTCTCGCGACATCCTCATTTGATTTTGCACGTCTGAAAGAATTTACAATATCGCGCGTGTATTCATCCAATTCAGTTCTGCTGGGGAATGCCTTTTTCAAAACAGTATTTGTAGACAAAATATATTGCGCGGTTTCAAATGCGAGATCTGTAACCGGTGTAAATTTTGTTCCCCACTCCCGCTGAGACGCCTCAAACATTCTCTGGGTTTCAACGATGACATCCCCTTTTGATGTAAGATAACCAACGGAATCTGGTTTAAATTCGCGTTGTTGTTTGCACGCCATCTTGTACCACAGTTGATTTACTCTGTACCATCCAGGTTTTGATTGTACCGGTACCGGAACTGTATATTCACCTTGTCCCTTCAAAACAAACCCGCGAATGCTCTGATTCGTAAATTTAAACATCCAGGGCGCCCTCTTGTAATCCTTTTCACATTCGGGTAAAAGCTCTTGACGTGTAAACATTGATTCCGGTACATTTTGTTTTACATATGGGCGCTGTTTAATTTCGGCACATTCCTTGATGTCAATTTTACACAATTTATCGAGATCTTTCTGAGGTAAATTTATTGGTACGGCTTGTCTATTTTGAATCGTTTCTTTCATGATTTCAATCTGTGCTCTTACATCTGGGGTATTGATGAAATTATCGAAATATCTTACAATGTTATTCGAATCGGAATGATCAAAATCTATAAAAAATTGTGTAATCAGAGGAAATGGAATATTAAATTTCAACATGTTGAGCATTCTCATCATATCTCCATCGATCTGCATGTCTGGTTCATTTCTCATCGTTGTCCACCCCGCGTTTTGCGTAAAAGTGTCCAACTCGTCTTTCATTTCGTCATATGGTATATCTTTAAAAGGTCGAAAAGGATTGCGCTTATTTGGGATTCGTCTTTTTCGCGAGGGTTGTCTTTCCTCACGCTTTTTTCTCTGGGCTGCTTTACCGCGCAATTTCCTATCTCCTTTTTTTGTTATTCTCGACATTACATTATCCGCCATTTTTTAAAACGATGATATATTAATATAAAAATGAAATTTTCATAATAAAATGATTCTTTTAGAATTTCAAATCGATTTACCTATTCGATATCAAAAATTTCAAGTGGCTGAATTGTATACGATAAATAAAATGTCTGAAGCCCTCTCGGGAAGTACTGGTGGGGTTGTCATTTTAGAAAATGAAAACAGTTACTATTCGAGAAAATTATATTTCATTCCCAAACGAATTTTATCATCAGTTTCAATTCAGAAATGTATCTTGAGAGATTTCTCTTGTCAAGATTTTCCATATAGCAGAACAACGATTGAAACGGAAAATTCGTCTCGTAGATATACGGAAAAATGTCCACAGTGTTCAATTTCAATAGAATCGATGTGTGAAAAATATTCATCTCAGAAAAAAGAAAACGTTTTCCATTTACCCGAAGATTTTTTGAAACGAAAAATTATACAAATTGATCTCACTACGGGCATGTCTCCAACCCCAGAAAATTCCGTTACCGTTTACAAATTTGTTGAAATTAGAATCCGTAGAAATCCTGATTTGGAAACGCTCGCCGAAACAGAACTCAAGAAAATCATGACGAGTTTTTCTGAAAAGGTTAATGAATGGAAAGATGAATGTAGTGATATAAATGTACAAACGGTAAAGGAAATGGAAAATACCACCAAAACCAATTTGGAAAATACCATGAAAACCCATCTCAAAAATATGTGAATTTATATAGAAAACGAAGAAAATATATAATGTGAACCATGAATCAACAAAACATAATCCAAGATGCATACATTTACAATCCAATGAATGACAAATTAATGTCGTCTCTTTTGGCATTTGAAATCTGTACAGACATACCAGAATCCATGATTTATATTGAAGGGAACCCCGTAAAAATTTTATTTCTGAAAAAGGAAGATATTTACATGTTTGACAACGACGATGAAGATTACATGGGATCAATTTTGGAATATGGAAAAATTGTTTTATTTGCACATTTGTTTAATATTGAAAAGTTTCATCTGACAAAAGAGTTTGATTTTGTATATTACGAAAATCCCCTGTTCAAAAATATCGAGTATGAATTTCCCAGACTCGTAGGATTACACTCGTGTTTTTATATTTTCGAAGAAGCAATTTTGGGATTGAACGAAATGTTCAAATATAAATTAATTTCTCTTAATGAACGAAATGATTTAATTGAAGAATCTCGAGAATTTCTTTTGGAACAGCAGTTGATTGATTTCCCACATTTCGATAAAGACTATCAGAGAAGTTTGTTTGAAAAGCTAAAAAATGAGATTTTTGAAGAAAAGGAGCGAATGGAAAATTTCCACCATGAATATTTTCACATGTAATAGTAAAATAATATATATATCTCACATGAGATATATATTAAAATGGATTTTGTAAAAATATTTTCTGAAACTTTGTACAAAATGTTTTCCCAATTGAATTGCAAATCCAATTGCAAATGTAACTGCGAATGTGAATCCAACCCCAAACGTAAATGGACGTATCGATTGAAACGTAAACCAAAAAAGAAAATAGAATGTAAACAAGATCGTGAAATAGAACAAGATCGTGAAATAGAACAAGATCGTGAAATAGAACAAGATCGTGAAATAGAACAAGATCGTGAAATAGAACAAGATCGTGAAATAGAGTGTGATAAATAAAAGTATATTCAAATACATATCCCACGAGGGGATATGTATTTTTGAAAAAGACGTTTTTAGAAATAAAATCGCATTTCTCAAAAATATATTTTTTTGGGGTTTTATTTTATTTTTTAATCAATGCACATACTCTCAAAGTAATGTTTGTACATGTTTCCATTTCTCACACATCTTCCACACGCCTGAGAACACGGATTGCATTGATCATTACAAAAACAACAAATTCCTATTGTGACAGATTGGTTTATGTATGGAGTTTCTTCTGAGTCATCCTCTTCCTCCGAATCATCTTCTGATTCGGGTTCTGGTTCAGGCTCGGGTTTTGGTTCTGGTTTGGGTTTTGGTTTGTACAAGACCAAAAGAAATTCCAAAATCTCTTCATAATCAATCTTGTCAAACACGTCAACTACATCGTTGTCACAAAGATATCCCAAACCATCTTCGAAATCACGAATGATTTCTTTCAATTGGGGATATGGCAATGTTTTGAAAAACTTTTCTCGATGCATACTGAACATGTCATTCATTCCAGTATTGTCACTGTTGAATGGGATGATCCTGTTTTCAGATCCAAACATGCAATCTTTCCCAATTTCAAAAAAGTATGAAAAGATTAGAATCGTTCCATACTGTTTTTGGGCCTTGGGATCTGTGATGCTCTCGGGATCTTTAACAATATCTTGTTCGGGAATGTTGTAGAATTTCTCCTCGAAAATTTCAGGAGTAGAAATCCTAAACACTCTCAGTTTCTCAATGATAGCTTCATCAAAGATATTCTTCAAGATATATTTGCTTTCCATTTTGTATATGGTACTGTTTTTATTTCATTTCAAATTTCAAGATTTCAAATTTTCATACATGAAAATTTCTCAAACGAGATGTAAAAAAAATATTCAAATACATATCCCGCGAGGGGATATGTATTTTTGAAAAAGACGTTTTTATTTCTAAAAACGCACTTCTCAAAAATATATTTTTTTTGGGTTTTTATTCATTCATTCAACATGAAGGATAGCATGAGCCACCGCAAAGAGGACATGCTCTCTCTGGTGTAGAGCACTGATCTTCTTCGTCGTCTTCTTCATCTTCGCCATCCTCAAAGTCGAAACACTGCCTAAGGAGAAGTTGGAGTTTGTAAACGAAATTGTATCGCTTAAACTCGTCAATCTGGTCGTTGTCATAGAGGTATTCCAAAAGCTCATCAAATTCGAGAATAATCTTCTGAAGTTGACATTTCCTGAGAGATCCGAAAAACTCTTCTTGGTAAATGTCATCAAAATCACACGTCTCTTCTGAATCGCAGTTGAATGGAAGTACTCGCCCATCTCCTTCAATGATGCAGTCCTTACCAATCCCAAACATGTACGAAAAGATCAGGATCTTCGCATACTGGTTGTAGGATTTGTTCATTTCCAAATCATCTCGAGATGTCACAACGATGGCTCTGGGAATGCAGTAATATTCCTCACCCTGAAAAGTGATTTTCTCAGGGGTAGAAATCTTAAGCATCTCCAGCTTCCTCACAGTCTCATCAGAGAACACAGTCTTCAATACAGAGTTGTTGAAAACAGACATGATTGCAGTTGGTTCAGTGCTTTGAGAACAAGTGGGTTGGTTTGCTTGAAACAAGCTTATTTTCCTTCTTTCTTTCTAAATTTTGTGAATTCAACTTTCCTCTGATTGAAAAAATATTCAAATACATATCCCACGAGGGGATATGTATTTTTAGAAATTACCACCACTCGTTGTGACTATTATCTTCATAACCACTGTCTTCTTGGAATTCGTGTTCTTCCGGTTCTTGGGGGTTTTCAAAATCGATACATTGATTTGCCAAAGTTTGAAGTTTAAAAATGAGTTCTGATTTTGTAAACTCATCCATCATATTATTATCACAAAGATAATCCAAAAGTAATTGATAATCGGAAACAATACTATCCATATGAGATCTACTCATCGTAAGCAAATACTCTTCTTGAAATATATCATCAATTTGGAATACTTGCGTTGGTTGACTATTGAATGGAATAACAGTACCATCATCTTCAATTACACATTCTTTTCCAATTCCAAACATACATGAAAAAATTACAATCTTTGCATATTGAATTTTTGACGTGGTCAATTGAAGTTCTGCAGTTGACGAGATAATATTATTTCTAGAGATACAATAATATTCTCCTCCAACAAAATTGAGTTTGGTTGGGAGTGTTATATCAAGCATTTCTAGTTTTTCAATAGTATCATCAGAGAAAACAGCCTTTAATACACAATTGTTAAACATGGTTATTTAAAATAATTCTATCATCTTCATGTCAAAAAAATCATTTTTTTATTTATTTTGACGTCTCATCTTTTGATGTCTCATCCTTTGGGGTAAGAACATCTTCTTTTGGAATATCTTCTTTTGGAATATCTTCTTTTGGAATATCTTCTTTTGGAATATCTTCTTTTGGAATATCTTCTTTTGGAATATCTTCTTTTGGAATATCTTCTTTTGGGGATTCCTCTTTTGGAATATCAAAATCTTCAAATCTGAAAGGTTCGAGATCGCACATTGACGATTTACATGATGACGGTTTTGAATATGGGAGATTGTACATGTTGTGAATATCATCGATTGGAGATGATCTTGCCAAAAGATTTTCTATCTCATCGCATCTTTTTTGTATATTTTTCTCAACATCATTAGATTTCTTGAAAACTAAATAAAGTGTGATACCCATTGCAGCGATGCAAATAAAGCATATAAAAATAGTTTCCTTGTTCATTTTTATTATTTATATATTTGGTAATTCATAAACAAAAAGAATGAATTTCCTTAAAAAAATGAGCATGAAGAGAAAACCCGAATCAAGCTGTGGAAGCCAAACTGGAAGCCAAAGCCAATCCGATTTCGAAGATTTCGATAGATATTCGGACACTCAATCCGAAATCAGGCCCGAAATGAAATCTGATCCGAAATATAAATCCATGATTAATTTAGCTGGTCAGAAGATGAGTCATACACTAAGCCAAACCCTGAGTCGTGCATTCAAACGAAATTATTTCAACACGGGGGAATGTGCAATTTGTTTATCAAAAATAAAACGAATTGATCTGAATTTGAAGAAAGACAAACGAATGGGTGTTAAGAAAAAATTGGTATGCAATCACGTTTTTCACAAAAAATGTATTGAAAAAATATACAAAAAACAATGTCCTCTTTGCGCAACGCCCATTTTGTCAAAGGTTGAGGAATTTGTTTTGGAGTGTTATGATAAAAACGAAGATTGTGTTATCGAAACGTTAAAATTGATCGATCCCGAAAATATTTTCCTTCACATTCACAAATCAGATCCTTTCAAATACGAGGGATTGAAGAAACTTTTGTATAAATATTGCGACATGACAAATATGTTGGCGAAAAATCTTTCACAAACAGAAATTGCATTCAACATCATCACGAATGGAACTGTGAATTGGTACAAAACTTTTTACGGAGGTAAAACTTTTCTCGATTTAGTTCAATCTCCGAGAGTGAATCGAGATATCAAAATTTTGATAGAAAATAAATTTTTCAATTCAATCGATAGATATGAAGAAGAAGATTTTTCTTACAGAGATTTTCAAGTGGGAAATTATAGAAGAAGTCGGTACGAAGATGATCTTTATGACAATTTAGATATACACGGAAATATCATGTACAATTCAAATGGGGGAATATATCCCAGTTTAGACTTTGCACCATCCGCCCCGCACCTATAATTTATAAAAGGTATCTAAATTTAATAAAATGCAAGGATTGATAATATTGTTGTTTATTTCATTCGCGCTATGTTGGAAGTTTTTCGAAAATGAATACGAATCGTATCTCGAAAACGAACCAACGATCGTGCGTTTGAAAAATAAATTGATTCCATATTTCCCCGAAATAAGTTATATTCGAATGATGAAGGGAGACTCGTCTTACACCATCAACAAACAAAAAATTTACATTTGCACAGAATCTGGTGGAGATACGTACGATGACAACATGTTGACGTATGTTATTTTACACGAACTCGCTCACACCCTCTGTCCTGATATTGGTCATGGAAGTAAATTTCAAATCATATTCAAATCGCTATTGGAACGAGCTGAAAGGAATGGATTGTACGATCCGTCTAAACCCCGCGTTGAAAATTATTGCAATATACGTTAACCAGTAAAATAAATGAAAATATTCGCATATGATTAATATAAAATAAATAAAAGCAATATGTTTTCCTATTTTGTAGATCTTCTCAGAAAATTCATCATTGAAACTGTACAAACACATACATTTTCAGTTTCACCAAAACCCGTTTTGAGAGTGAAAAAGCTTCACCCAGATGCAATTTTACCTAAAAAGGGGTCTGAACATGCAGCAGGATATGATCTAAACGCGTATTGCGAAGAGACTGTAATTGAATCTTTTACGAGAAAGTTGATTAAAACTGGTCTCGTTATTGAATTGCCAGAAAACTGTTACGGCAGAGTGGCACCCAGATCAGGACTGTCTTTGAAGGGAATAGACATTGGGGCCGGTGTAATCGATATCGATTACAGGGGTGAAGTGGGAATCATTCTCTGCAACAACAGCAAAAGCGATTTTACTGTAAACAAGGGTGATAGAATAGCGCAACTCGTTTGCGAGCAAATCTTTTATCCTCACATTGAAGAAATTCGTGAAGTTACGGAAACTAATCGTGGAAGTGGTGGTTTCGGGTCAACGGGAAAGAAAGCTTTGTAAACAGTTTTTATTTTTTTCAATACCCTTCGGGGTATTGAAATATTATCTATCAAGTTTAAAAATGAAATTAATCTTTATTTTAGTTGTGTTATTAATCATTTTGTTTATTTTAAAGAAACAAAAAACAACAACACCAGAACCTCAATCCCAACCATGTCAAAAACCAAAATTTACAGACGTGGCAACGCAAACAAATATATACGCCAGAAAATTTTCTGAAATGATTGACGTGTTATCCCAAATGGATTTGTCTGGTCCGAGTGATTCAAAGTGGGTTAAAAATATTTCTGGATTGAAATCTTTATTGGATGGAGATATTTTTACAATTGAAGACGTTTCTCAAAATCCAGATTTTTCATGGAATAACGTTTTGAATATAGTTTCCATGTTTTATACAATGAACATTCTCGTATTGAATATCATTGATCAAGTGAAAGAACAGTACGAAGATACGCCTTTCAAAAAGAAAATTTTAGAATATGAAGAAGAGGTAAAAGAGTTTGAAAGGTTTTTATCAGATACTATATGCATGTGTAGAAAATAGTTCACGAAATAAAAAATGGAAAAAGAAGAAGAAATTTTATTAAATTACTATCCAGCAATGTCTGAAAATGTGAAAAAAAGCAATAGATTTGTTTGGCATCAAATCCGCTTTGGAAATGAATGTAGACGTGGACACGGAAGAACTTTTATGCGATTACGATATTACACCCGAAATGAATACAATGAAAGTTTGTATAATGAATTGTTCAGATTTATTTATACCCGAGATTAACGAATTGGATGAATCCGATATAGATTTCACAATCATTATATTATTTACGTATATTTTTGACATTGAAAATTTTCACATCAGTAAAGATTGTGAATTTGTTTGTTTTGAAAATCTCGATTGTAAAAAGATCAAATACGATTTTCCCGAATTTTATACATATGGTACTCATATGTTTTTTCTTTACTATTCAATCAAATCGTTATATTACATGTTTGATAAAAAACTCATCACGTTGAAAGAACTAGAGAAACTTGTTGAAAAATCTTTTAATTTTATATTTTGGAATTACATGACTACATTTCCACATCTCGATATAAATGTAGAATGGAAATATTTTACAGAACTGAAAAGATCAACTTTGAAAAACAGTAAGAATATTGAAAAGATTGAAGATTCCGAATGAGCGAAAATATATTTGTGGGTAAAAGCGGTTAAGATATATTTTTTCATTACCCGAAAAGCCCATAATGGCAGAAAATACCAATATGCAAAATACTACTACCATCATGAATGTAAATGAATCTGCTAAGTTCAAGGAAACCCATCTCGCTCTGGGTTATTCCGATTCACTTCTGGATATTTTGAAATATATTGAAGTGACAGAATTTCAGATTGATACATTCATGTTGGATAAATTTTGGCAATGTGTCAGTTAAAGCAGCTGTGTCGCAAACGACACAGCTGTACTCAATTGGTTAGGATATGATAACGAAGAAGAACGATTTAACAAATCATCATTTCTAAAACTTTTGAAATCTCATGAAATAGATTTTTCTGAAATCAAGAACACAGATCCCAAATTTGAAAGGTATCCCGATTTGGCTGAAGAAGCAAAAAAATACTCAAAGGCTGCTCTTAAGAGCAAACGGTGGATAGTGATGGACTCTGACGATTTCAAGGAAATGGTCATGTGTCTACGAACCAAAAAGGCAAAGGATATCAGGAGATACTACCTGTCAATTGAGAAGCTTTTCAAGATGTACTGCGAGTACACCCTCCATTTCAACACGAGAAGGGAAGAGCGCCGCGTATTGGAAAAGCAACGCGAAATTGAACAAAAGGATAAGGATATTGGTAAAAAGGAGTGTACGATCGAAGCTTTGAGGAGGGAGATCCGCGAAGCTAATGAAAATGCTGAGAGGATCAGACAAGCTGAGAAGGAGGAAGCTGATCGTAAACATGCGGATCTTATGGCACGAAACGATGCTGTTCTTGCATATTCAAAATATAACAAGGATAAGCTTGATGATGCCGTAGAAAAGCTTGAAATTGTAGAAGAAAATCTAGACGATGCAAATGGAAATCTTCTTATCGCAAACGAAAAGCTTGAAGAAGCTGTGGAAAGGATTGGAAATGTAGAAGAAAATCTCGAAATCGTTCGTAATGTAGCTGTGCCAAAACCATTGAATGAAAAGAAATTGCACAAGATTGGTTTGGTTAAAATGTCTCCCGATTACGTTCCTGATCCAATGGATCCTGGGTACGTGAGAGAGTGCAACGCCATCATCATTCGGAGACAAAAGGATTCGTTTGATTTCCGCGTAAAGCAAATCAGAGGATATGGAAACGGTACAAATCAGAATGCAGAGATTCTAATCGAACGAGAAAATCCAAATTCCATCAACCTGTCAAACAGATTGAGGGAACACGAAAAGGATGGAGCGTTCTATTTCACAGGAGCATGTGGAATCAGATATACAGATGCTGGAAATGATCAGGTTATGATCGATCTAGTTGAGCAAATCCACCAAGCTCGTTTGGACATGTAAAAGTTTTTATTTTTCTTTTTTTTCATTACCCTTCGGGGTAATGAAATATATATTTAAAACATAAAAAAAGAAATGAATGGAACGATGAAAACGTTGTTTATATTTTTAATTTGTTCTATAATTTTGGTTGGTGTGATTGACGGGATTGAGTATAAATTCGTCAATCCAAAAGTTTTTCATCAACACAATTTCCCAGATATTTTGAATCGTACAGATTTTGAAAACCTGGGATTTTTTGATGCATTTCTTTCGGGATTGTATTGCGCGTGGTTTTTGTTGGGAATTTCATTTCTGATTAAACTTTTCATATTGAAATTTATAAAAGGCGAAACGGATTCAGAAGCTCTGGAAGCTTTTCACATTGGATTGTTTTTCGTATTGACATTTTTCAATTTTGTAATTTTATTTACATTTGACGAAAAACGCGATTCCATTTACAGAAATCACAAGATGATGTATATTGGTTTCTTTTTGGTTGAAGTTGCATCTATTGCATTCGTTTCAATGGTCTAATTAAATTTTCATTTCATGTACATGAAATGAAAACAAACGTCTTAGTTCATAATCCTAATGTCAAGAGAAATCTTTCCCTTGAAGATATCAACCCATTTGTTTTCGGCATTCATCTTGCTCAGTTTATCGAAATCACCCTTTGAAAGAGTCAATACGGTAATATGTTTTATCTTTCCACTCTCGTTCTTCCCAATCTCTGTCAATCTGGAAACAATCTCATCATTTGACAAAAGAACTGGAGTTGTGAAAAGCTGACAAGAACCCCCATCGCATTCGGGTTTTGGTTGACCCTTGGGAGGGTTTGCGTAAACCGTCAAAAGTTTTTCAATCTGTTTATTTTTTCCCAAATACGGAACAAATAGCGCGCTCATATTTTGTTTATTTAAAATACGTCTTTATATGTTTTGGTTGAGTTCTAGTCGAGATCAATTTCGTCTTGGGAGGGCTCGTCTTCAGAAGATGAATCGTCGTCGGACTTCTCATCATCAGACTCATCTGAAACTTCCTCATCATCAGAAGATTCGTGATCCGTAAAACATTCCTTGACGGGTTCATCTTCTCTGACGAGGGGGATGCAATTTATAATGTCACCACTTTCGGTATGTACAACGAGTGGTTTTTCTAGACAAAGAACGTCTGGAGTAAATTCGTCTTGTTCAAATATGAAAAACGGTTTGACTTCATCTGTATAACTTTCGGTATAATCTTCATCGAGAACATCTGAAACCTTATCCTCTCTTCGCTTTACAATGATCATGACATCTTCACCATTAATCTCATGTCTGAGGAGATATCTACCGCCACCCAAATGCGTACACGTTTCGTTTACCCACTGTTTGTACGAATTTATCTTTCTTGAGAAAAATCCACAAATCTTCATCTTGTACATGAAAAGCATGAACAAAATAGTAAGTTGAGTATTTTTGATACAACCCTTCATGGCCTTGTATGTTGTAATTTGATGACTGATGCTTTCAAAAATAAATGGTGCGTATACATGAGTAAATACAAATACATTGATAAAAGTAAATATAAAGTAAACTGCTTCAGCAAACATTTTTATTGTCTGTCGGTTTTAACGTTAACTTCTTTTACATTCTTTTTGAGATTGAAAATATCTCTTGAAAACGATCCTAAACAAAAATAATAAAATAATAAAATGAATCTGGAAAATTTTTTACCAAAATATCCAAACATAATCAAATCGTCGTATCCAATTTTGAATCCGTACAACGATGAAAATTTCAACGACGCAATCGTTTCGAAAAGGGAATTTGAGTCGTTGAAAATTCCCAAAACTGAAAAAATTATTCAAAAAGGAACTGGTGAAGAATATAATCATCAAAAGATTATCGCCAGATTTCTTTCTTCAAACACACCGTACGATTCACTTTTGTTGTTTTACGAAATGGGTACGGGAAAAACTTGTACCGCGGTTTCTGCGATTGAAAAACTCAGATACGAAAAGAAAAGTCACATCAAACGTGCAATCGTATGCGCGAGAGGTGGAGGTTTATTGAAAAATTTTACACAAGAGCTTTTATTTTCGTGTACCGATGGAAAATATATTCCTGAAAACTACGACATGTTGTCAGATTTGGAACGAATCCATCGAACGAAAAAAATTACATCCAAGTTTTACGATTTTTACACATTTGAAATTCTCGCCAAGGAATTGTCTAAATTACCAGATGATGCCATTGTGAAAAAATTCAGCAATACGATATTTGTAATTGACGAGGTTCACAATTTACGCGAAAAGTCTGAAAATATAGACGATGACGAAAAGGCAGAAGACGAAGATGTTGTCAAAAATGTTTTTGAAAAGAAAAATCCATTGCTCATTTACAAACAGTTTCACAGATTGTTTCATTTGATTCGTGAATCTAAAATTTTGCTCATGTCGGGAACTGTCATGAAAGATGATCCATCCGAATTCGCGAGTATCATGAATTTAATTTTACCATCCGATAAACAATTTCCAATCGATAAAGAATTCATGAAACGTTATTTCAATTCAAACAGTTTATTGAAAACTGAAATGATTCCATCGCTTCATGAAAAAATTCGGGGGAAAATTTCATATCTGAAAGCCATGACATCGTCCGTTAAAAAAGTTTTCATCGGACGATCAATTGGAAATTTGACAAATTTTATAGTTTATCCAAACAAGATGAGCAACTTTCAAACGGAACATTATATAAACGCGTATCGTCGTGATGAACGAGATCGTGGAATTTATATAAATTCCAGACAGGCGTCGCTATTTGTATTTCCTGATGGATCGTATGGAACCGACGGATTCAACAAATATATAATTGAACGAAAACCCGGAGAAAATCGTTTGCAAAATTTATACGGAGTGAAAAGAAAATCTCAGAAAAATACATTTACATTGTCGCGCGATTTGGAACGAGAGATTGGAAAAAGTTTGTCAAATCTATCAAAATTTAGTGAAAAATATGCGGAAACGATAAAAATTTTATTGCAAGACAAAACGAAAAAATCTCTAATTTACAGCGAATATGTTCACGGCGGTGGATGTATTCTATTTTCAAAAATCTTGGAACTTTTTGGATATTCGCAAGCCAAGGGAGATGAGAAATCCAGAGGATTGAGATATGCAATCTTGACAAACAAAACTACGAGTCAAAACCAAATTCAGAAAATAAACGAGCTTTTCAATTCAGACGCAAACGCACACGGTGAATACATATCCGTAATCATAGGAAGTCGTTTGATAAGCGAGGGTTTTACATTTAAAAATGTTACGAACGAATTTATTTTCACTCCATTTTGGAATTACGCAGAAACTTCTCAGGTGATAGCTCGAGGTTGGCGTTTGGGATCTCACGATTTTCTCATCAGATCTGGAGAGAAAAATTTACAAGTGAATGTATTTCAAATGGTTTCACTTCCATCGGATAATGTTACAACATCGATAGATTTGGAAATGTATGAAATTTCTGAACGAAAAGATGTTGCGATGAAACAAATTGAATACGAAGTTAAACGAAGCACATTCGATTGCCCTCTCATGATTAAACGAAACAAAATTTCTGGGTACGACGACATGAGAGAGTGCGAATACAAAAGCTGTAATTACAGTTGTCTGGGAAATATAAATGAAAGCATGATTGATTACTCTACGTACAATTTATTTTATAGCCGAACTGAAATCGTACGAGCCGAATTGGAAAAATATTTCAGAACAAACTTTTTCATAGAATTTGAAGATTTGTTTAGAAAACTTCCTCAATTGACGAAATTTGAGATTGTTGAATCGATAAAATATTTTCTGGATGAGGGAATTCAGTTTTACAACAAATTTGGTTTTCTTTGTTTCATCAGGATTTACGATCGAACATTGTACATATCATCAGATGTACGAATTCCAAACAACGACGTTCTGAGTAAATATTATACGAAAAATTTAATTACGAGTGATGGAGATCCATTTGAATTAATTTTGGAAAGGTTGTATAATGAAAATATTCCAGTTTTCATCGAACATCTTTTCCAACATCCCGAATATCTCAGATCCAATATCGCACGATTGCCAGAATTTGTACAAATTTTATTGCTCTCGGCATGTATTCAGGCAGAAATGTTAAATATTCAAAAAAATAAATCTGTACGAAAACAAATTTTGGATTACTTCAAGGGATTCTACGGAGAAATAAAAGGCAAGTGGGTAATTTGGTTGTACAAGGAAAATTTCGATGTAATTTGTTTTGATGGAAACGATTGGGTTCCATGTGAAAATGACGAACCGGAACTCATTGCCGAACATCTCGCGGGAAAGAAATCCACATTCAATCAATCCCCAATTGGATATTACGGATTACACAATCCTCAATTGAACGAATTTTGTCTCAAGGAAGTGGATTTGGATAAAAAGAAAGATTTGCGAAAGATTGCCATTGGTAGAAGATGTACGGATTGGAATTTGCCCATTTTGTTGGATATCATGTCACGTCGAGTACAATTTCCATATCCTGATGGATTTCTGAGTGGGTTGACAGATGACATGATAAAAGACATGGTTGCGAGAAATAAATATAATAAACCATTCGATTCGGAAAATGTCGAGAATATGAAAAGATTTTTGTATTGGGTAAAACAGCCGAGAACGAGCATGTGTAAATTTTTATTTGGATGGTTGAAAGAAAATAATTTAATAGAAGAAAATTTTGATTGTGGGACCCAGAAAAAACAACGAGTAAAATTTATACAATAATGGTTTAACGAGAAAAGAATAAAAATAAAAATGGAATTCGATTATCTCGTAGAATTTTTTGACTCATTGACATATGCTAAGCGAAAATATCCCATCCTAGTCACTTATAACTGTAAGCATTTGAAGAAGCTTACATCCCCCGTTCAAGATCGAGAAGTTAAGCTTTTCAAGAAGTTTTTGGTTCAGAATCAAGAAATTTGCGACAGGAAGCTGACCAACTCTCTTTTCCAGACCGGTAAGCAAACCATCTCCCTCGAAATGAATAACTTTATCAAGGATTTTAGCGAGGAGACTGTTGATGGTTTCTGGGAGAGTCTTCAAAAGGTTGAAAAGGCCATGTTCCCCTGTGGAAAGCCCACCGAAGTCAAGGATGATCCCGCAGATTTCACTCATTCTCTGATGGAAAGTTTCAAGGGCAACTCTTTCATGAGTGACATTCTCGGCCAGCTTTCCAACATTGAAAACCTTGACAGTATTGAAAGCACTTCTGAAATCATGAACGATCCCAAATTCCAGAGCACCATCTCCGATGTCATCAAGAAGATTCAGGCTGGAAAGTACAACATTAAGGATGTTTCAAATACCCTCAAGACCACCATCAGTAGCATCAACGACAAGCTCGATGATGAAACCCGAAGCACCCTCAGCACCATTTCAAAGACGGTTGAATCCGTTGAGCGAGGTGAGTTTGTTGACATGAACTCTCTTTTGGGTCTCGTCAAGAACATGAAGCTTGCCAAATAGCTTGCCAAGTAAATGGATTTACTGATTATAAAATTTTATAACTCGCTGAGTTATAAAATATTTTGAAAAGGATTGATTGAATGAAAAATATTTTGTATAGAATTGAATGATCTGAATAGAATTTCATAACTCACGTGTTATGAAATTTTTAATTGAAGACGAAAATGCATATTAGAATCAAAGCCAAGATCACGGCAACAAACATGTAATTTTGTTTTGAATTTAAATTTTCAAAATCTAGAAAATTTTCTCTGAAATTTTCACGCGTTGAATACATTATCTCTTCATCGTCTTCGTGATATGGTGTTACTCTCAATTTATAATTTTGATTAAAAGACATATTTTTTCTAATGAAATATTATTAATTTACATAAATGGTAGACCCAACATTCCGTTCTTCAGAGTAAGAACATTCTGAGAGATGGCGATAACCAGAAACTGGAAGCTCTGCGCATAATCGGTACCAGTCTTGGCTTCACCTTCACCCTTTGCCGCTTTAATAGCAGCTTCGGAGCATTGAAGTTGGATACTCACATTGTTCAGGATGCTGTAATTGGCAGACCCAGAAGGATCAACATTGTTCATCTTGAGAGCGTAAGAGAACATGTGGTATCCGGTGAGTTCGGGAATGGCCGGTGCCTTGTAGTAGGGTTCGATCAGTGAGAAGTAATCGGCAGTCATCACGGGAATACGATCTGAAGATTCGTATCTAATGTTTGCGGTGCCTATGGGATCGAATGCGCTCTGATCTGGGTCGAAATCAATCTTGTCGGCGTCGGGTACGGGTGATGCGGTTGTGTAATTGGACCAAACATTTGGATTGGTAGTGTTCCTGACACCGAAGAAGAGAGCCTTTACAGTTCTCTGGAACCTGATGTCGTAAGAGGGATTTGGGTTGAGGACGGGGTTAAAGTTGAGCTTGGAAGAAGTCTGGATAGATTCAATCAACATGTCGCGGTGAACACATCCCATACGTGCTCGCTCGGCTTCGGGGATAAGACCACCATTCACCCAACATTGCACATTTGACAGTGAGGGGGCAACGGCGATATCACTTCCAACCTGAGGAACCTTGCATGGATTTTTCTCTCCATTGTGGGCCGCACCAACATTTTCAAGAATCAGAAGCTCTGTCCAGTTCCTGAATTCGAAATCAATCCTGAGCTTGTTCCACTTGACACCACCGACTGGGAGAGCCAAACCAGAATCACGAGAAAAGAAGAAGGGGATAGGAAGTGTAAGACTCTTTGATTCAATCTTTCCATCCTTGGATTTTGGGATCAGAAGATCATCATCGTTTCCAATCATGTTGTTGTATCCATCCTTCTTTGAAGAGGACAGAGTAAATTGGTTCCAGAAATCGAGGAAATAGTTGTCAAACTTTTCAATCTCGAGATCGTTTACGTTGAATGAAACCTTCTTGATAAGATTGTGCATAAAGTTTCGGGTCCAGCGAATTCGACCGTGCTCCTTATATACATTACCCGCCAAAAGTTTAACTTCGGGAACGGTAACCCGGATCCACATATGGATCAGATAATCGAACGCCTTACTTGGTTCTACAGACCATTCACGATCGAAATCGGGATTTCCATTTTTAGATGAGAGTTGAATTGGGAGTTGAGAAAACAATGTAGACTTTCTCGTTTCACGAATAAAATAAGTGACGGCGTTGGTGGTTCCGTACTGGTACCTTTCAACCGCCCCTAGATTAGCCATATCTTGTAGAGCTCCTGCAATATTAGCCATTTTACAATTTTTTATTAACAAGATTTTTTTTTCATAAATAAATCTCAACATTCCAAACTTTTGAAAAAATTTATTGTTGTAAATTTTTCATCTACATTCAAGATTGACCCATCTGAATATTCAACATCTGTAGATTTGATAAATTTCAAAAATAGAATCAAAATTAAAATTTTACACAAAAGAATCTTGTCAGGAAAACTCAATTTCAAATCTGAAATGTATTTGTAAATCAGAAATATTTTGTCGTTTTTCTTTGCGGATTCCCATTTCCTATTTTTTCTATTTTCCGTGACGCTTTTTCCCAATTCACTAAATTTGGATTTATCCCACAATTTATTTTCTAATTCAATCCGAGATTCATCTGAATAAAATTGTGGAATTTTAAATTCACCGTTTGGTGTTAGAAGAATATATTTTTCTTTTCTCTTGATGATGTGTGCACCGTATCCAATCGCGAGTTTTTGTAAAAATTTTTGTTTGTAAACATCGTGTTTATAATATTCACTGCATTCAATGAAAAATGGAATGATCTTCATTTTTAACAACAACCTTGAAAATTTTATATCATTAACGTTCATGATTGAGAAAAAACTTTTCCGTTAAACATCAGTAAAAAGGAACACGCTATTCGAAACTGAATAAAAATTTATAAAGAGTTTACCGATATTAAAAAAATGAATGTTTTAAATACTTTTGAACAAACTCCTGGATCAAAGAAGATTAAGCCTCTTTCAGATGAAGAAACTGAAATTGCTACACAATCACTGTGTAAAGATTTATTCCCCAAAGTGAATCGAAAGATTGTAGATCCTTACAAGGCCGGAGAACCAAAATTTGCACTTTTTTCTTTCATTGACGCCCCCGATGAGCAATTGAACGCTTTTTTGAAAAGGATTGAATGCGAACTCTGTCCTGACAGTTTGGAAGAGCTTCAAAAGATTCGTGAAAGACCCGGTGTCATTCGCGGTGTTGCAAAGATTCGCGGAGCATACATGACACAGAATGAAGCGAATGACAGGGCTGAAGAAATTATTCAGGATATTGATTCTATGCATTCAATCTTTACTTGTTTGATCGGCCATCCATTCCCTCTGATTTCTCAAGGAATGGCTGAGGAAATCAACGAGGTTGAATTGAAAAATCAGGTAGAAAAGACTGTCAAGCAAAACGAAAAGGAACAAAAGCGAAAGGAACAACGACAGATTGATGAAATCATGAGACGTCAAGAGGAATTGGAAGCCGAATCTGAAAAGCCTCACGAATACGATATTGAAGATTATCTCACGGATAAGATCAAGTTGGGTAATCTGAGAGCAATGCTTGACAAAAACTCGAGCAACAAGACCGAATTCTCCATCAAGGAAGAACGGAGTAGAAACTTTTTGATTACAAAGCAACGAGAGCGTCCAGATTTTGAAGAAAATTATTTCGATCTATTCCAAAAGGTTGCAACCCCCAACATGAAATCTGAAACTCTGATGAATTATCTTCAGAAACCATTGAATGATGTTGACGAAGAGGATTGTTTGATTGTCGAATATGTTGCCGCCGTGATTGTTTTCTTGGAACTCTATCGGAAATCTACTGCTTAAAAAAGTCGCGTGAAACGTCTTATAACATGAAAAGGGGTTAAGAAGGAGAATTTTATTGTTAATATAAACATGGTCAAGCAAGAAAATAAGCATGCACACCTAGTGGGAAAGTTTTTCGTTGATTTCCTCAATCAGAATGGGGTAAGTCCTGAACTGATTGCGGCGTGGAAGGAAAAGCAAAATATCAACAAGTTTAAGAATGTTCTCAGAAAGGCTGACAAGCCCGTAAAAATTGCAAGGCCCAAATCAGAATTTATCTTCTTTTGTCAATTCATCAGGCCAGAAGTTAATGAGGAATTGAGAAAAGCTACTGGAAAGGAAAAGTTGGACAATCAACAAGTAATTTGTAAGCTGGGTGAAAGATGGGTAACCTTCAAGGAAAACCCAGAACCAGAACTAAAGGAAAAGATTTCTCAACTCGCCAAGGAAGATCAGCTTAGATATCAGAAGGAAAAGAAGGAAAACACGCAGGAAGAGGTAAAGAACGATATGAATCATTTCAAATCTCTTTATCTATACTTTTGCAGAGAGAAGCGTCTTGAAAATCCAAAGATTAGCCTTCGGGAAATTAGTCCTGAATGGGAAAAGAACAAGACTAATGAGGATTTGATCAAGAGATACGAAGAAGGAAAGAGGCTTCACGCACAACAGTAAATCAATCTTCTTTCATTACCTTTCGGGGTAATGAAAAACAATTTACTCTTCACCATTCAATTCATGATTTAAAAATTCCAGAAACAAATGAGGATTTATCATTTCAAGATATAAAACTGGTAAAAATATCGAAAAGATATTAATTTTATATAAAGATTCGTCATCGTATTTTCTACACGTGAATCGAATTTCATGCGTAATCGAATCAAATAAATTTTTCAACATTTGTATATCGCAATCGTAATTCAATACGATATTGTAAATGTTGTCTAAACAAATTAACAAGAGAGGTTTCAAATCCGAAAATAATTTCGTTTGTAAATTTCTCTGGAGAAACATTTTTTTCCAAGTTTTCATAGAAATCTTTTTCGTGAGATATAAAATTCTAAGTTTTTCATTTTCGTAATCTTCATATTCTAAAAATTTATTTATCATGGAATATTCGTTTATAATCTGATCGTTGATAAATTCTAGAAAATCTATTTCTCTCATCAAAAAATATCCCTGACACGGATGATCCACACTATTTCTTTCAACATTTCCAGTTTTCTCTTTTTGCCATTCAAAATAATGAGGATTGTGATACGATTCCTCATTTGGTATGATTCTGTTCGTTGTCCATGAAAATATCGTTTTACATTTCACGCAAAACATTTGATCACATCCTCCATCGTTTTTCTCAATATACGTTTCGCATTTCGGACACTTGTGACAATTTTTATTGATGAAATCTAAATTTTGTAGAGTTTCCGAATCGCATTCATGATTTACATCTTTTTTGCAATTACATTTCTCACACGTGTAAATTTTACACGAACTACAAAAATTGTCTAGTAAAACATTTTCGCATTTGAAACATTTGTTAAATTTATTTGAAAAATTTTTCAAATACCCAGTATTTTCCAAATGATATTTTATTCGATCTTCTGAAATTCCCTCATTTCTCAAAAGACGTTTTATTTTCTCAATTTCTATAATTTTACGTTTCTCTTGAAGTAAATTAAATGTGAATTTCAATCGTTTCTTTTGCGAATCAAATAAAGATTCAGAATGTTTTTTCTTCAGGAAATTAAATTTAGATTTTGAAACTAAATGTTTCAAATCTACAATATTTATCTTAACATTGCAAAATAAACATTTCGGGTTTTCAATTTCATTTGAAATGTACGTGATGAGACATTTACAGCATATAGATTCGTCGCAATGAAAACATGTGTATTTTCTTCTCAGGGTTGGTGTAAATTTGAAACAGCATATGTTGCAATCCATATTTTTTCTTAAAAACATATTTTACACAATTTCAATATGATCAACGCCGTATTTCGGGTCATTATCTTTGGCCGTGAATGTAATTGGTCTTTCAACTGTAAAGGTTCCAAAATCGAAAACTCTGACAAGAACCGAATCGTTTGAAATGTGTTTCAGCTCTACGTCTCCCTGAATATTGAAAAGAAAATTATCCGTAATTTCGTAATTTAAATTACATCGCGCAGTTAAATTTTTCTTATTGGTTGCAACTTTTCTGAATATAACGAGTGATGATGACAGCGTGTCCAATTTAACCGAAATGAAAACGTATTTCCAATCGGGATTTGCTGATGTGTCAATCATAACCTCATTTCCAGATTGTATAAATTTGTCATATACAACTCTTTTTCGCTGAGTATGTTCTACGAAATAGGATTTCGTTACACCATCTTGATCATTTTCAGGATTTTTCAAATTTGTAATTTTATATCCATTGAAATTTATATCGCTTTCGGGTTTCGTACTACCATCCGTTTTCAAAACATTTTTAGCAGATTCGGGTTTACAGCGGCATATAGGATTAATTTTAAAATTTTCCATCTTTTTTTTTTATTCAAATAAATTCTATTCCCGCAATTCCATACAGGGCTTCATTTTTATATTCTTTGTCATTTTCTGTCAGTTTAATATATCCAAAATTTTGAGCGGCGATAGTAATTTTATTTGCATCGTCGTCAATATTTTTTATTACGGCTTCACCAAATATTTTATATTTGAAAAAATCTGTAGTTGGACCCATATCTCCATTTCCGGTATAATATGAAACGACACCAACCTGATGTCTGAATAGACAACCAATTTCCAATACTAAAAACAATCTGATATTTATCATCATTACAGTCCAGTCTGGATTTTCAGAAAAATCAATCGTTCTTTCACTTCCAGATTCGATAAAATCGTCAAAAATGAAAGAACGATATATATTTCCAGCGGCCTTTTCATCTTGAATGTATTTTTTCGTAATTAAATCTTGATCATTTTCGGGATATTTTAAATTTGTTATTTTGAAATCGTTCCAATTGATATCGGAAACAATTTTATTTTTTCCGTGTAAATCTATTCCCTTGGTGTTATTACTACGACATTTATATATCGAATTTATTTTAAAATTGTTCATTTTTATTATCTAAATTGTAATTTTTGAATCCCATATTCATCAGTTAATCCATCACCAGATGAAAGTAACACAGGGTTTGCAAAAACATCGTAATGTCCAAAGTTTTGAGCTTTTATTTTGGCCGTTGTTGAAGTAACTTCTTCTAAAACAACCTGACCAACGTATTGGAATTTTTTACTTTCATTTATCGCCTCGGTATCATTCATATTCCCCGGTTCAAATGTACCATCTCCTCTGATTTTTGAAGCGAAAATTTTACCAACGTCTTCTCTGAATATAATCAGTGGTTTGAAATTATTTTTTAATTTTATCGTTCCTAAAATATATTGCCAATCGGGAAAACTAGTCGTATCAATAGTGACACTTTCACCGGTTTTTATAAATGTTCCATAGCTCAGATAGTTTAGTTTTATTTTATCGGCGTATGCTTTTGTAACGGCATCACCTGGATTTTCGGGTTGTTTTAGATTTGTAATTTTATTTCCTGCCCAATCTATATCTTCAGTTGGTTTGTTTGTGCCGTCCAAAAATATGGCATCTTCGCAAATAACTTCCTCTTCTTCCAAAGTTTCTACTTCTCTGCACGGTTTGCAGTAATTTATATTGACTCTTCTAAAATTTTCCATTTTTTAATAACCTTTTTTATTTTATAAACACTGAGAATATTTACATAAAATAAAAAAAGAGAATATAAAAAATGGAAAACTTTCGAATGGTAAAAAAGGGAAAAGTAAAAAATTACATGACTCTAACTGCCGAACAAGACGGTTCATCTCAGATTGGGGCGATGTTTTCATTTGGAAATGGAAGTGATGGCGACGCTTACAAGAAAATTGGTCACATGATGCTTCTCTCAGGAGAAATTGTAAGGATGGGTTTATGCGCCGCGAAAAGAGATGCGAGTCCGGCGGGAATTTTAAAAGTAAGATTGGTTATAAATGGCGAAGAAAAACCCGAATATGAAATTGAAAAGGGTGATGGTAAATACGGTGAAACGGTTACATTTGCTAAACCATTAAAAGTAAACATGGGAGACATGGTAAATTTCATGTGTCTTACCGCAATTAGTGATCTAGATTGCAGTTTGGTGTCTGTTTTAATCGCTCGCGATTAGATAAAAATATTTCATTTCATTTTACATGAAATGAAATTTTATACAAAAATATTTTATTTGCTAACGCGACGTTTTGGAATCTTCATTTGACATTTTCTCAAATCTTCTGGTTTTTCAGTTTCATTATTTTCAAATGTCAATACGCTTCCTCCACATTTTTTATATTTTTCAATCCGTGATTCAAAATGTTTTCTCAGAGATGGTAAATTGTCTACAAAATCTAAAATGACGGGTTCCACATCCTTTTTTCTCATACATCTACCCAAAAACTGTTCAAAATATCCCACAATGTCAGCAGCTACGCAAAGAGCATCAATGGGTTTGTGATCGAATCCCACGCCAATCTTTGAAGTGGTTCCTATCAAAATTTTACACGACTTGTCAAATTTGTTTTTTGTTCCAGTTATCGTTTCACAAACTTTTCCTTGCTTCTCGAAAAGATTTTTAAGTAACGTTGCATGATTTACTCGTTTTACCAATATAATCCAATTTCTTTCAGGAAATTTACAAACTGAAGATACAATCAATTCATTTCTCTTTTCACTTTCGGCCTGAGATGTCAAAACGGAATTCCAATCCAACGAATGATTAAATTTCTGATATTTTACATTTGGTCTGAAATTTGTATTGACGCAGTAAACTGTGTGCTTTCTGTAAAGATTTGTGCCAATGATATTTTTTCCAAAGAACCACTCAATTACGGGTTGGAATGGATCTGAAGATGGTCTGTACGGGGTTGCAGACAATCCCAGAAAATATTTTGGTTGAATACGAAATAGAGCGCGGTGTAAAACTTTTGAAATGATTTGATGCAATTCGTCAACAACTACAAATTTTATACGAGAAAATATTTTCTCACTCTCTTCAAACGAAATCTTTTTCAACAAGATTGGATTTATAATCCAAACATCTGAATCGTTTTTCTCAATGTCTTTAAAACTGGATATTTTGCAAACTTTTTTACTCGGTGCAAATGTTTTGAATGACTCAATCCATTGATCCATCAAAATTGTTTGTTTCATGAAAATGACGGTTGGTAAATTTATCATACACGTTGTTTTGACAGAAATGATCGTTTTGCCAAATCCTGGTTCTGATGAAATGATTACGGATCCAGTTTCGTTTAAATATCCAATTGCCTGTTTGCACACATCTTCTTGTAACGTTCTCAATTTTCCGTCAAATGTTTCGGGTTGATGAAATTCAATGGGTTCGGATTTATTTTCCTTTAAAATATATTTTTTATATTTTAAATTTGCCAAACTGAATGGTAAAATAAATCTACCATCTTTGAGATTTTTATACACTTTTACATCTTTGGTATCTGTTGAAACTGTGTGATTTCTATACAGTTTATTTTCCTTTACTTCGAGTTTTTCTTGAGGAAATTTTACAACAATAGACATGATGTAGTTGTTTTAATATATTTTTTATACAACTCTAAATTCAAATAACGCGTTAATTTGCAAACTCTCATTCGGTTCAAATGGTGGCATTGTATCTTTTTGTATCGTGTTGAATGTTTCTCCGGTACTTCCTAACAAGACGCGGAATTTCAAAGGGACTCCAAATTTGAAAAAGATTGTCTGAGTCATATCATCTCCCATCAGTAAAACGTGATCGTCATCTGGATTGGATATATTGACGACGCTCGCACGAAACAGGGCTTTGGATGCGTGATGGTTGTTTGAATAAATTTTATGAGTACTGTGTTCGATAATTTCATTCGACAATTCGATGTAAAAATATCTCTGTTTAATCGTTTTATCTCCATTTCCAACATTGAGTAACTTGTTTGGCAAAATCAATCTCTTGAGCCTGACATCAAATATGGTTTTATCGAGTCTGAATTTTGTGAAATCTAGTTCGTATATATTTTCGTATGAGAAATTCAACAGTTCTATATTTTGCACGTTTGATAAACTTTCTGGGAAATTCAAAACGGTAATGTGCGTTTTGCTAACGTCTACAATTTGTCTAGTTTCAGATTCATTGTCAGACGTTTCACTTCCGTATCGTTTTGATGGAACTCGAATGAAACAGTGCAGTAAAATATTTTTAGAATTAAAAGGTTCTGGGATTGCCGTGAGTGGTATTTTATTTTGAGTGGCGTCTACGGGAGCGTTGAAAACTGTCATGGGTTTTATTTTCCTGATGGAGTAGTTGTGGGTTCTCAACCAATTGCTTCTATCGGCCTGTTGAATTCGTAAAAGACCCGTCCTACCATCATACGAATCGATAACGTACGATTCCTGCAACGTTTCATTATAAACAATCTTGTGAAGGTAATCTCTGATGTTATTCGATCCTCCCGGAACGTAAATGTACAAATTGTGATGATCTGAAAAATCTGATGGATCCGTTATCATAAATTCATCCCCAACGTGAAATTCAATCGGATCTTTTAGATAAATTTGAGCTCGTCCTTTTCCCAAATAGATATATTCAGAAATCCTACCGTAAAATCCGGGATCTTCCATATTTCTCAATATTGTATTTTTGTAAAAATTGTATTCAGTATGCAACGTTCCGTTCGCTTGTTGAACTTCTACCATGCGTGCTGAATTTGCATTTCCCAGTTTTGATGACAAACTTTTACATTCTACACCCTCATCTCCCAAGACCTTGGTATTGAAATAACCACTCGTCCATGAAAGTAGAGGAGCCCCCGCGCAAACAGGATCTGAATATATTCGACGATCTGTGTAATTTGGATTTGAAACTGGAACATCAAATTCACCGGGTATGGGCCATAGATTTCTATTACGTCTTGTTGAATCCAATTCAATATATCTTGTCATATTTTTTTTCTTGATTAAATTATTTTCAAATCGATAAAATATAAAGTCTATATAATAAAAATGGGAGCATCAATATCAAAAAATATGGCGGATGGTGTTATCCGCGCAATATCAACCGTTGCAACGGAAAATTTACAAAGTTCTGATATACATGCGAGTCAGCACATGAATTTTATAGTAGACGGCGCCCACGGAGTCGACATTGAAAATGACGTGTTAACACAACGAATCACGCTTAATGCTCGAGATCTTCAAAAAACATTATCTACAACAGAATCTCAACAGAAAATATTTTCTGCAATTCAACAAGAGGCAAAAAGTATCGTTTCCGGTTTAAATTTGGCTCAGGTTGCAAATGCGGAAAATGTAACAAATTTGGTATCTACCGCCATGATGAACATTTACAATACAAGTCGTCTAACTTGTAACAAAACATTGGATCAGGAAATTAATTATATATATAAGCACATTGACGGGCCATTTATTTTGAAAGATGTAAAATTGGATCAAATTCAGGATATTTTTTCCTCTTGCATTCAACAATCTGCAGAAAACAATAAAGTTGTTCAGGACATTTCTCAACAACTTGAACAAATGTCTTCGGCGAAAGCAGAGGGGTTGTCCAGTTGGGTTATAGTTGGAATCGTGGCCGTAATGATAGGATTACCAATCGTTGGAGGGGTCGCAATTGGAAAAACTGCGTTGAAATTTATTTTTCCTCTGGTTTTGATTGCGGCTATCACTTTTATAGTTTTATATTTCGTGAAGACAAAATCTGGATTTAAGGTTGTGCCTTATTCATCTCCTATTGATGGGATTGATTCCCGTTGCAATTCGGAACTTTTAACGGTGAAGACGGGTATGACTGTAGAAGATGCCTTTGACGAATGTAAAAATAACGAAGAATGTAAGGCCGTGTATTGGGAAAAATATATTCACAAGGCTCCTCAAGACGTCTCCCCCAACGGTAAAAACTATCAAGCCGAAGCGACTAGTACAGCCAAATTTTTCAAAAATGTTTCATCAAATTGTGCAAATAATATACATCACAACTTATTCAATACGACACAGCCAGCAGATTTTACAACTACAAAACCCGCATCACCTGAAGATCGAGATGCGTATGTTGATGATACCACCAAATTATGGTATCAATATAATGCTCATAGTAAGAGTTGGAATCAAATGGCTGTACTGGGCGATGAAAAAGATATTTTCCTAAGATATACAACACCACCCGGGACGCCAGATCACGAAATAGAACATTTAACCCCCGAAGAAGATACAGAATCTCCTCAACCAACACGTGTTGAATCTGTGGAATATGTACCGGGAAATGTTTGGATATATTACAACAAGCGAAATCCAACCATACTCAAAATTTATAAATATATAACTAATGATGAAGGCGAAAATGTGTGGAAATTCCAAGTAAAAATGACTGGTCCAGGATATAAAAATGTTGGGGGAAACAACATGTCTGGATTCAAAACTGAAGAGCGTCAGACTTGGATGTTGTACGTTGGGGTGTTGGCGATCATTATCGGAATTTTGGGAACTGGTATTACATTTTATCTCGACAGGAAAAAATCGGAATAGGTTGAAAAAAATTGATTTTACAAAAATAAAATGACGGGTGAAATACGATTAAAAATGAATTTATTTAAAATCGGTAATGATGAATGTTCTATCGAAGATTTTAACAATTTTATTCAAACATATATTGAAAACAAGCAAACATGTCTCGACGTTATAAAAAGCTTGAAACATAAATTTAATTTGGACGACATCGAATTTTATTTCGAATGTCTGAAACCTTTTATGGAAATGTTTGGATTGAAATTGTCAGAGATATATAAATTTTCTTCTCACATGTTTTGTAGAAATTGTGCATTGTACAAACCATCGAGTCTACACATGTGGATTTACAGAAATTCAGAACTTTTTGAAATGGAAATTCCATTCTATTACAAATTTGTAAATTATTTTTCGAAAGAAATCAAATCGGACGTTTCAGCATATCCTTCTGAAGATATTTTATTTGGTGAAGACAAATTGTATCCAGGACAAGTCAATAAAGAAAAACTGAAAATATTAAATTTTATAGTGAAACATTACGACTTTATTTTGGAAATGTTGGATTTAAACTCGGATCTTTTGAAAAGAAATTAAAAATAAAATGATTTAAAGACAGCTAAATTATATGTAAGGGTTTGCAAAAACAGTTCCTTTTCCCAAAATGTAGTATTTTTTTTACTGTTCGCGAATCCTTTCCAAAAGGCAAAGATGGTTCCTATCTCACAGATTTGGTTTCTTTTTACCATCCGCCTTTTGAAAATTTATACACAATTTTTTGAAAACCTGTTGGGTTTTCAAAATACTGAAATTTGAATTTTTATAAATTCAAAAGATAGATAAAATAAACATGACTGCAATGAAAGTATTTTTTGGTATCAATGGAGATGATTTATCTCTATTTCACAGCTTTTTGAAAGAAAAGGTTGCTGAAAAGAATATTCTTTACAGAAGAGATGATCGTTTTCCAGAACATATCACAATATGCGTTTTCATATTGGAAAATGAAGAAGAATTTGAAGCAATTTCAAATGCTGATTACACTGATGATTTCGCTGCTGAAATTGAAATAAATACCGGAATTCCATTTGACATGTTTGGAAGACATAATGATATTATGGTATCCAGATTGAGGATTAAACATGCAGAACTTGTTCGTCAAAGATTCTTGGATAGAATATCTTCCATTCTGAAAAGAAGAGTGGAATCGTGTGATGAGAGATATAATCCTCACATTACAGTTGGTCCTATTCTGAGGGGAGCTGGTTGGGTTTATCGGTTCGCTCCTTGCAATTTTATTTGTGAGATGCCCGAAAAATTAAGATTTGTGTGTGATAAAATTGTCATTGGACAGGTTGGATCTTCTAGATACGTCAAGAAGGATATAATTAAAATGTCTTCTGTTGAATTTACCTCACCCGAAACACAACCGATCGAATTTGCCCCAATTGAATTTGCCCCAATTGAATTTGCCCCAATTGAATTTGCTCCAATCGAAATGAAACCAATTGAATTTGCATAAATTGGTTTTCATTTCCATTACCCCTCTGGGGTAATGGAAACAGAAATATAGCCTTCTCACTGGACATTTGACTAAAAAATATATTTTTTCAAAATGAATTTATCAAGTATATGAAAAGAAATAAAAAATGAATGACTTTTTTAAGCAACTTGAAAGCCAGTTTCAATCAATGTCTCTTGAAACTCCAAACCAGTCACAATTTGAATGTCAACCAATTGGATATCAACAAATTGGTCATCAACCAGTAGGATATCATCAGATTGGTAATCAGTCGGTTGGATATCAGCAAATTGGTCATCAACCCATTAGATATAAACCCGTAGAATATAAAAATGTGGGATATCAACAAATTGGATATCATTCAACAGGATCTCAACCCTCTGCAGATTATCAAATTCCAGATTGCTATCAATTTCCAGAACAAAACGAAGATCATCAGCAAATAGGATATCGACAAATCGGATATCAACAGATTGGTAATCAGTCGGTTGGTCTTCAGTCTGTTGGTCTTCAACCCATTGGCAATCATCAGGTTGGTCTTCAGCCCATTGGTCATCAACAAATCGGACAACAACACATTGGATATCAAGATAATAAAACTAAATCCGTTGAATATCATTCGTTGGATTCATATCAACCAATCGATTTTGGTAGCGAATATCTACAATTGTAAATATATATTTCCTTTCTTTACCTTTTTTGGTAAAGAAAATAATTTGAAATACTACCATGATTGAAAAAAAAGGATTTAACAAACAAAATGAATACTGTAAGCGGAGAAACTATGACTACTACTCAAGAAAAATTTATTATATCTTGTATAAATCTACTGAATGCGGTACCAGTAAAAAAGAAGACTGGATCGCTAAATAAGGATTTAATAAAACATGGATATGTCGTTCGTTCAAATGTTTCAGAATGTGTCAAACAAGTTTTGATTTCACAAGCTATAACATTAAACAAGACATTTTATCAAACCTGGGAATCTGTTGCTAAAAAGACTCGTGAAGAAATTTTCATCGATCAGATATTTCATTACATGTTGGGAGTTGTTCACGAGAATCCAAATTTCCATTACGATAACAAAGTTTTTCATTTCAAGCATTTGGAATGTCTAAAAATTTCCGAAATCAAAGAACGTGTAAAACAAATGGTGTATCAAAAGGTTGCTCTCAAAAATGAAACGATTGCCGATGTTTTTACAATTTTGAATTCAGATGATATAGATTTCGCAAAGATTCAAAATCGTGATAGTAAAATTTATTGTCACGTTCATTTCAAGATTCCTCCAAGATATCCAGAAGAGATTCTAAAATGCGCCATGTACGAAGCGATTGGCGAACTGTCCATCATCAAGAGTAAAGATTTGGATGAAAAGATAAAGAATGGAAAGGTTCATGAAATCAACAAGTGGTTTTTGGGAAATGAGCAATTTATGGCGACCCTATTCAATCGATTCAAACCTGTTTTCATGTCAATCAAGCAACACAATGAATCTCTGAAACCTTGTATAAACAAAATTAGTAAATTGTCAAAAACACATCATTGTCCAATGAAACAACAAAAGCCAAAGGAACCAGAAACTGGATACGAAATTGTAAGACATTTGAAATTTATTCTGAAAAACAGAGCACCCACCACGTATAAAATTAGAAATGGAAAAATGTGGTGTACTCGTGATAGGGCTGAAGAAATTAAAAAGTACATGGACATGTTGGAAAAGATTTTACCAAGATCAATCAAACAATCTGAAAACACACGATTGGCAGTTCCAACATCTGAAAAGAATTTCTCTGGTCCATTCCCCATTGGCACGGAATTTTCTGACAAGTCTCTCATTGTAGGAATATATTGGAAGGGTGAAAGGGTTGATTTGGATTTGAGTTCAAACAGTCTGAGTGGAAAGGTTGGATGGAATGCGGAATTTAATAGAAATGGGATAATATATTCAGGAGATATTACGAGTGCGCCAAATGGAGCGAATGAATATCTTCAATTCAATAAAATTACATGTCCTCAGGTTGTGTTGGTAAACATGTATAATGGTGGTGGAAATGAATCTGTTGATATGAAGATTATCGTAGCGAGATGCAAACCAAATCAAGATGTGAAACAAAACAGAATAGTAGACGAATCTCAAATCATTGCTACAATGGATACAACATCTGAAAAGAAACAAAAGGTTTTGGGAGTTGTATTTCCATCTGAAGATGGTGTGAGATTTGTTTTGATTGATAAGGTTTTGGGAAAAATGTCAAAGGTTGGAAATTGGGACGACGATTCATCTATTCTGATTGAAGCCTTTTCAAAAAATAATTTGTATTTGGATGAATATTGTAAAGTTGATAGCAAATCACCAGAATGTGATTTGTCAAACGAATCTCTTTCAAAAGATAAAATGTTGAATCTGTTCAACTAAAAATTTATTTAATTTCATTTCATATCATTTCGTATGATATGAAATATATGAAAAAATTATTTTTATGAAAAACTGTAAATGTAACAAGATGATTACCGAAATCAAAGGAGATATTACAAATATCGAATGCGATTACATCTGTCAACAAAATAACTGTATAGCCGTGAAATCTCATGGCTTGTCAGAAACAATAGAAAAGAAATTGAAAGCGTGTCCGTATTCAAGACGAACACCGGTCCCTGGAAAAAATTTGGCAATTCCAGAACATCGACCCAAATTGGGACAAATTCTGACGATACAATCTCCAGTTAAAAACGTCAAGGTTGTGTGTATGTTTGCTCAATTTTCTTATGGAAAGGTTGGTTCATTTTACTACTATGCCAGAGATGAAACGAAGGAATCGAGAGCTGATGCTTTTCAGAAATGCTTGAATAAAATGAACAAACGGATTCCATCTGAAAAGGTTGTAGCATTTCCAAAATATATTGGATGTGGATTGGCCGGTGGAGATTGGAACGTATATTATAAAATGATTGAAAACTTTTCAAAAGATAGAAATGTTTTGATTGTGAATTACAACTAAATTCATTTCTATTTCATTACCCCACGGGGTAATGAAAAATATTTTACAATTTCATTTCGCAAATCATCTTCTTCATGAATTTTCTATAATCTGTAAAAACGTCTTCGTACTTCAAAACTGTCAATTTCAATCCTGTTGGTTCAGAAATTTTATTCGCTTCATATACGAGATGTAAACCCACTTCAGACAACATATTGAAAACCGAAATTATAAATGAAAAATTACGCCAGGTGAAATAATCTGGATCTTCTTCATGTAAATTCAGCGTGGGTGTTTCATATTCCTCAATTAAATCTGAAGCTTTTCCAATAAAATCTACCAATGGTTCGTTTGCCGCTTGATAATCATCCTCGTCATCATATAAATCATATTCGAAAATTTCTTCAAAGGCCGCATTTACAGCATTTGTCAATTCACTGAATCGTTGTAAAATTTTTGCATCAACGAGTTCATCGGGCCCTGGATTATGTACAGTGGGCGGTGGTTGCGGCTGCGGTTTGGATTTGGGTTTCCCAAAAATATTTTTTACAAACATAAACAATATTATCAAAATTAAAATTATATACAACACAATCTTCATTTTCATTTGATTTTATTTTTTTTGAAAACGTTCATTCAAAAAATTTTCGTAATCAGAAATTCCATCTTGTAATCTATTTACAAGACCCCTTGTTCGTGCAATATGAGTGTTTGATTTTTTCAAAACGTCTCTAATAACTTTTCTTTTCTGAGGTTTTGGTTTATCTTCGACTATATCTTCGACTATATCATCTTCATCCTCTTCCTGAGAGGACATGAAATTTAAATCTTCAATACCTAAATCATCTTTTAAATTTTCAAGAAGATCATCGTCTAAAAATGTTTCAAGAAGACCATCATCTACACCTCTATCAACGATTTTCGGAACTGGTACTACGGGATTTCGTTTCGGAACAGGTTCGTTTTGAGGAGTTTTAACCTCGGGGTCGGAGTAAAAACTTCTCGCGAAAACGAAGATTAAGGAAAAAAATAAAATTATAACCACGATTCCTTTTATTAAATTTCCCATTTTTTTATAAAAAGTATATTAATTAAAAAATGTACAAAAACAGCAATGTAAACATGTCCATCAGATATAAAACACATGGTTCGTCGTACGATCCTGAAAGTTTTGGACCCGCCTTTTGGTTTACGCTTCACAATGGTGTAACAGCGTATCCAGATAAACCAACGAAATATATTCAAGGAGAAATGATAAAATTAATTTCCGCGCTTCACGTTTTGATCCCATGCGCGAAATGCAAAGAACATTTTTATACGTATATTTCATCTACCGATTTGAATAAAATTACATCTTCACGAGAAAATCTGTTTGAATTTTTTGTCAATGTTCACAATTTTGTAAATAAGAGAAATTTCAAACCCCAAATGTCTCTTCAAGACGCGAAACGATTGTATGGATTTAATGATCGTACGCATGGTTCCAGCGTGTATATAACATACGAATAGGGGAATACTTGAAAATAAAGACATAAGTAAATAAAGAAAAAAACAAAATGGAGTTTAAGGACATTCCTGTTTCGACTCAAACTTTTACCGTAAAAAGCAATATCAAGGAAATAGTTTTACAAAGCTTTTTCGATTCATTGATATTGGACGGGGATAAAAACCCCAAAGAAAATTATATCATTTCAGTAAAATATCAAGAACAGGTGAAAGGGGATAGACAAGAGGAAAAGAAAACGAGAAAGAAGAAATACAAGACTCTATCCTCTACAAAATGCAACTTTTTAAACTGCGTTACATTCATCATTCAAACGGATAAAAAAATCAATGTAAAAATATTTTCAAATGGTGTTTTCCAATTGACTGGTTGTAAACACGCCAATCATGCAAAAATATGCATGTCTATTATTTTGAAAAGGTTGAAAGAAAGTGAATGTTTCAAATTTCACGAGGGATATTCAGATTTCATCATTTATATTAAATCTGCCATGAGAAATATTGATTTCAAATTGGGATTTGATATTGAAAGAAAATTGTTATCTCAAGGATTGAAAGATCTTTACGAGGAAGAAGACGATGTCGTCATTCCCGATTCAATTGGAAATAAAATTGATATCAAAATTAAAATACGATTGAGTAGAGAAGTTTTGATAAATTTACCAGTTATAAAAATTATATATCCTGAAATGAAAGAAGAATATATTAAATACAAAGATTGTATGAATTTGATTGAACCAGACAAGAAAAAATTGGAATTGAAACTAAAGGATAAATTTATAAGCATTTCCGTTTTTCAGAATGGAAAAGTTATTCTTTCCGCAATAGACGCAACAGTTCAAGAAAAATATTACAAATGGTTCCTACAGGTAATTGACCAAATTAAAGACGAAATAAAACCCGCAGTTTCTCCTAAAAAGACATTTTTCGTATAATTTTTTTATATATTAAATTCATATTTCGTACGAAATATGAATTTTTTGAAATACTATTGATTTTGATTGAGAGCCATCTTAACTATTCCACCCAACGCGGATCCGGATCTATTACGACGTCTACTCAATTTTCTTTCATATCGTCTACGTTCTCGTGGACTGAGCCTGTCGAGATATTGTGTAACCGTCTCATTTCCACCAGGCTTTCCAGATCCGAAAAATACTCCGGTGAACATGGGCTGACGCGAATCAATGACTAACGGTTTTTGAGTTGTGGTGGTGGTTTCGGTGTTATTTACGGTTTCAGTACTATTTGTGGTTTCGGTATTATTTAATGAATCTGTTTCGTTCAATAAATTTGTAGTGTTTACTGGTTTTGGTTCTGAAAAATCACATACTTGATTCATTCGTTTTCTAATATCATCCAGTTGGGACAATACAATTTTGTGCATTTTCCTAAACACGGGAATTTTCTGGAAATATGAATTTACCAAACCTTTAAGATTTTCAACCAGATCTTGGTATTCCTTGTTACCTCTATAATTTGGAAATACAGCGCAGTCAGTGTAATATTTTGCGGTAAAAGAAAAATCATCCCAAGGATATGGAACGGGTTCTGGATTTGTCATATTCAGAAAGTTTTTAATTAAACTCATCTTTCCCTGTACCTTGTCAAAAACATTTCTGTAATTCCAATTGACATTAAATGCAATCTTTTCGTTTGAAACCATCTGTTTAAGACATGTGTCGGATTCATAACACTTCTTTGAACAAAAAAATGCTGATGATTGATTAACGGTAAATATAAATAAAAACATTGATAGTATTTGGAATTTCATTTCTTATTTGATTATAATTTTTTAAACCAATTTTCCTGGTTTTTGTTTTATTGTTATAACATCAATAAAGTTTTATAAATTTACCTTTTTAAAAAATTGCCTTTAAAAAAATGGAAATTCATAATACAAAAACTCAAACTCTTAGAGATAACAGCTACGAACCCGGATCAAACAAATGTTATTGTGGACAATGTTGGGCTGGTACATCCATATCCTCATGTCACAAAACGAAAGGAATTGAAGATTGGCAAATTGGTACAAAAAATTGTTGTTTCACATGTCCGAAGCAAAAAATATGTGTACCACCAAACAGACTTGAATGTCGCATTGGTTTGAGTTCTAAAGGAAAGGATCCTCTTATTCATTTCGGTTGGAAAGATAAAGCGCCAAATCTAGAATGTGTATACAATTTAGATGATATAGATACAGAGGACCAATTGAGATTATATCTCGAAAAATTCACCGATGAAGATCATGTGGGAAATTTCCATTTGATGAAAAAATTTGCCACAATGAAATCAGACAAATGTACAAATGGAATGAAGGAATGTATCATGATAAAATCCAAAACAAATCTAGGTAAAATTTGTGAAGAGTGGTTTGAAACATTATCCAAAGAAAGAAAAGATTATGTTATGAGAGATTATTGTGCAGAAAATGATACGGAAGATTGCGCGTGTATTAATCGAACACAAAATCTGGATTATAGAAAAAAGAAAGAAAATGGATATTTCTTCAATGATGGGTGTTGGTTTGTTCCGTGTGCTAATAAAATGGGGAAATATTTAATTCCTTCAGATGTTTCAAATCCCACATGCCCGAGTAACGTATGCAATGTAATTTACGATCTTGAAAAGAATATGGATGTAAATTTCCAAAACAATTACAATGATATCAACTGTGATTTTCATCAAAAAAAACGGGTGGGTTCGAGGAAAGGAGAGTCTGCAACTGATAAAAAAAATTCATTTTTGTTTAAAAAATTTTGGAACAAATACTATATACAGATATCATTACTACTGCTTGTAGTCGCACTTTTATTACCATTTGCATTACTTCCAAAAAAATAAAATAAAAAAAATTATATCTATACAAAAAATGTATTACAAAGATCAAGCATCAGAAAATTTTTATGATGACTATTTTGGGCAGGGAGGAGGTGGCGGTGGAGGAGGCGGTGGAACATCTACCACCGACTTTCCATGGTATGATCCAAGAGCCTATAAAGAAAACTACTGGGTCATTGGAGGTGTTTCAGTTGTGGTTGTTATTCTAATCATTGCACTTATTGTATATTTGTGGAAGCGTGACAAGGAATCCACGCCGGAATTGGGATATTCATCTTACTATTATTAACAAAAACACTAGACGCTTCATTTTCCGAACCAACATTAGACTTATCGGTCTATAGAATTTCATTTTAAAAATAAA
